# Supplementary material for: Unbiased serum metabolomic analysis in cats with naturally occurring chronic enteropathies before and after medical intervention
Source: Sci Rep. 2024 Mar 23;14:6939. doi: 10.1038/s41598-024-57004-2 (PMC10960826; doi:10.1038/s41598-024-57004-2)
Supplement: Supplementary file 1 — Supplementary Table 1. [file 41598_2024_57004_MOESM1_ESM.xlsx]

## Sheet: wilcox_rank
Supplementary Table 1. Significant features by Wilcoxon rank-sum test, with p<0.05, False-Discovery-Rate (FDR) corrected, for chronic enteropathy (CE) cats compared to healthy control cats. Column E “FDR pre” indicates the FDR corrected p-value for the comparison of healthy cats to cats with CE before treatment. Column F “FDR post” indicates whether the same compound remained statistically signif…
	V	p.value	-LOG10(p)	FDR pre	FDR post
3,4-Dihydroxybenzoic acid	24	6.0792e-07	6.2162	0.00060731	0.012147
PC 35:2	32	3.378e-06	5.4713	0.0014559	0.00030661
malic acid	35	6.0347e-06	5.2193	0.0014559	5.2235e-05
TG 47:0|TG 14:0_16:0_17:0	36	7.2758e-06	5.1381	0.0014559	0.0077211
PC 37:2 Isomer B	37	8.7441e-06	5.0583	0.0014559	0.00043832
TG 49:1	37	8.7441e-06	5.0583	0.0014559	0.014972
PC 35:2 Isomer B	39	1.252e-05	4.9024	0.0015635	NS
PC 36:3 Isomer B	39	1.252e-05	4.9024	0.0015635	NS
PC 31:0	42	2.1014e-05	4.6775	0.0023325	NS
Acetaminophen sulfate	45	3.4465e-05	4.4626	0.0028692	NS
PC 35:2 Isomer A	45	3.4465e-05	4.4626	0.0028692	NS
SM d42:2 Isomer A	319	3.4465e-05	4.4626	0.0028692	NS
5-Hydroxy-3-indoleacetic acid	46	4.0451e-05	4.3931	0.0028865	0.00028246
SM d42:2	318	4.0451e-05	4.3931	0.0028865	0.0039947
TG 48:1	47	4.7367e-05	4.3245	0.0031546	0.0011332
Equol	50	7.506e-05	4.1246	0.0046866	5.2235e-05
3,5-Dimethylmorpholine	313	8.7138e-05	4.0598	0.0048027	NS
GlcCer d42:2	313	8.7138e-05	4.0598	0.0048027	NS
N-Acetylcytidine	312	0.00010096	3.9959	0.0048027	NS
N-Methylglutamic acid	312	0.00010096	3.9959	0.0048027	NS
TG 49:2	52	0.00010096	3.9959	0.0048027	NS
TG 49:3	53	0.00011673	3.9328	0.0053007	0.040229
TG 48:0	54	0.00013471	3.8706	0.0058512	0.0014585
PC 35:1	55	0.00015516	3.8092	0.0059618	0.0025794
PC 37:4 Isomer A	55	0.00015516	3.8092	0.0059618	0.03089
TG 51:2	55	0.00015516	3.8092	0.0059618	NS
Parecoxib	56	0.00017839	3.7486	0.0063646	0.035114
TG 49:0	56	0.00017839	3.7486	0.0063646	0.014972
SM 35:1;2O	57	0.00020471	3.6889	0.007052	0.001184
Thiamine	59	0.00026815	3.5716	0.0086415	0.0067168
PC 33:1	59	0.00026815	3.5716	0.0086415	NS
1-Methyl-L-histidine	304	0.00030611	3.5141	0.0087373	NS
PC 35:4	60	0.00030611	3.5141	0.0087373	NS
TG 47:1|TG 14:0_15:0_18:1	60	0.00030611	3.5141	0.0087373	0.0062433
TG 48:2	60	0.00030611	3.5141	0.0087373	0.0032883
Arginine	303	0.00034884	3.4574	0.0089358	NS
beta-Alanine	303	0.00034884	3.4574	0.0089358	0.0067168
Carnitine	303	0.00034884	3.4574	0.0089358	NS
SM 42:1;2O	303	0.00034884	3.4574	0.0089358	NS
5-Hydroxymethylcytidine	302	0.00039689	3.4013	0.0099123	0.012931
(2E)-4-Anilino-4-oxo-2-butenoic acid	301	0.00045081	3.346	0.010473	NS
PC 37:2 Isomer A	63	0.00045081	3.346	0.010473	NS
SM d42:3	301	0.00045081	3.346	0.010473	NS
TG 46:1	65	0.00057885	3.2374	0.01285	0.00091942
Isobutyryl-L-carnitine	298	0.00065439	3.1842	0.013075	NS
Kynurenine	298	0.00065439	3.1842	0.013075	NS
PC 31:1	66	0.00065439	3.1842	0.013075	NS
ST 28:1;O;S	66	0.00065439	3.1842	0.013075	NS
2-aminobutyric acid	298	0.00065439	3.1842	0.013075	NS
Methionine	297	0.00073867	3.1316	0.014191	NS
TG 46:2	67	0.00073867	3.1316	0.014191	0.001184
Homovanillic acid sulfate	68	0.00083255	3.0796	0.014852	NS
Proline-hydroxyproline	296	0.00083255	3.0796	0.014852	0.019977
Cer d42:2 Isomer A	296	0.00083255	3.0796	0.014852	NS
threonine	296	0.00083255	3.0796	0.014852	NS
PC 33:0	69	0.00093698	3.0283	0.016183	NS
N-Methylhistidine	294	0.001053	2.9776	0.016183	NS
LPC 17:0	70	0.001053	2.9776	0.016183	NS
PC 36:4 Isomer A	70	0.001053	2.9776	0.016183	NS
PC 37:2|PC 19:0_18:2	70	0.001053	2.9776	0.016183	NS
SM d40:3	294	0.001053	2.9776	0.016183	0.014033
TG 46:3 Isomer A	70	0.001053	2.9776	0.016183	0.0017036
TG 48:3	70	0.001053	2.9776	0.016183	0.0037438
TG 50:0	70	0.001053	2.9776	0.016183	0.0045468
Flunitrazepam	71	0.0011816	2.9275	0.016864	NS
Homoarginine	293	0.0011816	2.9275	0.016864	NS
N-Methylanthranilic acid	71	0.0011816	2.9275	0.016864	1.7471e-05
GlcCer d38:1	293	0.0011816	2.9275	0.016864	NS
SM d43:1	71	0.0011816	2.9275	0.016864	0.0014585
LPC 18:2	72	0.0013242	2.8781	0.018121	0.00485
TG 51:3	72	0.0013242	2.8781	0.018121	NS
indole-3-lactate	72	0.0013242	2.8781	0.018121	0.019977
3-Pyridylacetic acid	291	0.0014818	2.8292	0.018739	0.017339
Homoserine	291	0.0014818	2.8292	0.018739	NS
N8-Acetylspermidine	291	0.0014818	2.8292	0.018739	NS
TG 46:0	73	0.0014818	2.8292	0.018739	0.001184
TG 51:1	73	0.0014818	2.8292	0.018739	0.037521
indole-3-propionic acid	73	0.0014818	2.8292	0.018739	NS
Urobilin	290	0.001656	2.7809	0.019932	0.0052858
Cer d44:1	74	0.001656	2.7809	0.019932	NS
ST 29:1;O;S	74	0.001656	2.7809	0.019932	NS
campesterol	74	0.001656	2.7809	0.019932	0.045761
1'-Hydroxymidazolam beta-D-glucuronide	289	0.0018482	2.7333	0.020981	NS
Val-Lys	289	0.0018482	2.7333	0.020981	NS
Cer d33:1	75	0.0018482	2.7333	0.020981	NS
LPC 18:2 Isomer B	75	0.0018482	2.7333	0.020981	0.00485
TG 50:3 Isomer A	75	0.0018482	2.7333	0.020981	0.012931
4-Aminomethylcyclohexanecarboxylic acid	288	0.0020599	2.6862	0.021892	0.01056
N-Methylisoleucine	288	0.0020599	2.6862	0.021892	NS
Val-Thr	76	0.0020599	2.6862	0.021892	NS
PC 33:2	76	0.0020599	2.6862	0.021892	0.01056
PC 37:1|PC 18:0_19:1	76	0.0020599	2.6862	0.021892	0.00030661
glucuronic acid	288	0.0020599	2.6862	0.021892	NS
Midazolam	286	0.0025489	2.5936	0.026251	0.0034572
Tryptophan	78	0.0025489	2.5936	0.026251	0.0067168
SM d40:2 Isomer A	286	0.0025489	2.5936	0.026251	NS
SM d32:2	79	0.0028299	2.5482	0.028848	NS
1'-Hydroxymidazolam	284	0.003138	2.5034	0.030435	0.0034572
3-(3-Hydroxyphenyl)propionic acid	80	0.003138	2.5034	0.030435	NS
PC 34:4	80	0.003138	2.5034	0.030435	NS
PC 37:1	80	0.003138	2.5034	0.030435	0.0023698
PC 37:3	80	0.003138	2.5034	0.030435	NS
Alanine	283	0.0034752	2.459	0.031851	0.0039947
Cholesterol 3-sulfate	81	0.0034752	2.459	0.031851	NS
LPC 18:2 Isomer A	81	0.0034752	2.459	0.031851	0.023286
SM d43:2	81	0.0034752	2.459	0.031851	0.001184
TG 60:11	283	0.0034752	2.459	0.031851	0.0057118
pinitol	81	0.0034752	2.459	0.031851	NS
Dihydrocoumarin	82	0.0038441	2.4152	0.034288	NS
Uridine	82	0.0038441	2.4152	0.034288	NS
TG 53:2	82	0.0038441	2.4152	0.034288	NS
5-Methoxyuridine	281	0.0042469	2.3719	0.035954	NS
9-Phenanthrenol	83	0.0042469	2.3719	0.035954	0.0039947
Mevalonic acid	281	0.0042469	2.3719	0.035954	NS
Propionylcarnitine	281	0.0042469	2.3719	0.035954	NS
PC P-38:5 or PC O-38:6	281	0.0042469	2.3719	0.035954	NS
tocopherol gamma-	281	0.0042469	2.3719	0.035954	0.0062433
3-Methylhistidine	279	0.0051651	2.2869	0.041613	NS
His-Val	279	0.0051651	2.2869	0.041613	NS
Lysine	279	0.0051651	2.2869	0.041613	0.0032452
Lys-Val	279	0.0051651	2.2869	0.041613	NS
3-phenyllactic acid	85	0.0051651	2.2869	0.041613	NS
3-Indolepropionic acid	86	0.0056863	2.2452	0.044379	NS
Benzoic acid, 6-[2-hydroxy-4-methyl-6-(3-oxo-1-buten-1-yl)phenoxy]-2-methoxy-3-(1-methoxy-3-methylbutyl)-	278	0.0056863	2.2452	0.044379	NS
PE P-36:2 or PE O-36:3	86	0.0056863	2.2452	0.044379	NS
fumaric acid	86	0.0056863	2.2452	0.044379	0.00043832
FA 17:0 (margaric acid)	87	0.0062527	2.2039	0.047683	0.0057118
LPC 15:0	87	0.0062527	2.2039	0.047683	0.00055712
TG 46:3 Isomer B	87	0.0062527	2.2039	0.047683	0.0034572
