# Supplementary material for: Unbiased serum metabolomic analysis in cats with naturally occurring chronic enteropathies before and after medical intervention
Source: Sci Rep. 2024 Mar 23;14:6939. doi: 10.1038/s41598-024-57004-2 (PMC10960826; doi:10.1038/s41598-024-57004-2)
Supplement: Supplementary file 2 — Supplementary Table 2. [file 41598_2024_57004_MOESM2_ESM.xlsx]

## Sheet: fold_change
Supplementary Table 2. Fold Change of features for CE cats, compared to healthy control cats.
	Fold Change	log2(FC)
Urobilin	271.04	8.0823
(.+/-.)-Norketamine	85.908	6.4247
Cadaverine	67.071	6.0676
Asp-Phe	46.826	5.5492
5-Methoxyuridine	29.619	4.8885
3-Pyridylacetic acid	24.764	4.6301
sorbitol	23.302	4.5424
Taurolithocholic acid sulfate	15.75	3.9773
Phenylacetaldehyde B	14.437	3.8517
4-Aminomethylcyclohexanecarboxylic acid	14.172	3.825
1,5-Pentanediamine	12.764	3.674
cadaverine	12.161	3.6042
Taurocholic acid	11.636	3.5405
5-Hydroxymethylcytidine	11.261	3.4933
Val-Lys	11.24	3.4906
1'-Hydroxymidazolam beta-D-glucuronide	10.664	3.4146
9-Phenanthrenol	0.098061	-3.3502
Midazolam	9.5883	3.2613
Hypaphorine	9.0335	3.1753
Lys-Val	8.0809	3.0145
N-2-Fluorenylacetamide	7.8308	2.9692
3,4-Dihydroxybenzoic acid	0.12803	-2.9654
Flunitrazepam	0.13768	-2.8606
Parecoxib	0.15309	-2.7075
Diclofenac	0.15681	-2.6729
His-Thr	6.0538	2.5978
Gly-Tyr	6.0254	2.5911
Otenzepad	5.9034	2.5615
3-Methylcatechol	0.1747	-2.5171
5-Hydroxy-3-indoleacetic acid	0.1829	-2.4509
Decanoyl-L-carnitine	5.0831	2.3457
5-aminovaleric acid	5.0252	2.3292
1'-Hydroxymidazolam	4.9277	2.3009
N-Methylisoleucine	4.8147	2.2674
His-Val	4.5999	2.2016
N-Acetylhistidine	4.438	2.1499
Asp-Arg	4.3888	2.1338
Homovanillic acid	4.1539	2.0545
Valsartan	4.141	2.05
Phenylacetylglutamine	4.1255	2.0446
pinitol	0.24563	-2.0255
Tauroursodeoxycholic acid	4.0149	2.0054
Glycerol tricaprylate	3.9411	1.9786
Isomaltose A	0.26125	-1.9365
TG 62:4	3.8178	1.9327
Methylgallate	3.7963	1.9246
Glycitein	0.26913	-1.8936
2'-Deoxyguanosine	3.6434	1.8653
p-Anisic acid	3.6074	1.851
Cortodoxone	3.5981	1.8473
Creatine	3.4723	1.7959
TG 58:4	3.4201	1.7741
TG 54:6 Isomer A	3.3617	1.7492
Oxyphenonium	3.3352	1.7378
Equol	0.30187	-1.728
Melibiose A	3.1922	1.6746
Indigotin	3.1902	1.6737
Phenylacetylglycine	3.1428	1.6521
TG 60:4	3.0759	1.621
TG 60:11	3.0278	1.5983
Halometasone	3.0152	1.5923
Ala-Ala	2.9873	1.5789
AMP	2.9738	1.5723
4-hydroxyphenylacetic acid	2.9449	1.5582
TG 54:7 Isomer A	2.9243	1.5481
Val-Arg	2.8921	1.5321
4,5,7-Trihydroxyisoflavone	0.35072	-1.5116
delta-Hydroxylysine	0.35227	-1.5052
2,3-Dihydroxybenzoic acid Isomer A	0.35307	-1.502
Proline-hydroxyproline	2.8092	1.4902
6,7-Dihydroxycoumarin	0.35775	-1.483
phenylethylamine	2.7814	1.4758
Arg-Leu	2.7762	1.4731
Mevalonic acid	2.771	1.4704
4-Acetamidobutyric acid	2.7421	1.4553
Thiamine	0.3705	-1.4324
TG 48:0	0.37119	-1.4298
Maltotriose	0.37889	-1.4001
Ile-Arg	2.6135	1.386
mevalonic acid	2.5988	1.3779
2-Hydroxy-4-methoxybenzophenone	2.5815	1.3682
Val-Thr	0.3918	-1.3518
N-Methylglutamic acid	2.5481	1.3494
Isobutyryl-L-carnitine	2.517	1.3317
Carnitine	2.5101	1.3278
1-Methyl-L-histidine	2.5045	1.3245
TMAO	2.4975	1.3205
TG 54:8|TG 18:2_18:3_18:3	2.4804	1.3105
1,4-Cyclohexanedione	2.4261	1.2786
Acetylcarnitine	2.4148	1.2719
Propionylcarnitine	2.4105	1.2693
3-Amino-1-propanol	2.3998	1.2629
TG 58:9	2.3955	1.2603
beta-alanyl lysine	2.3452	1.2297
Phenaceturic acid	2.3437	1.2288
Methacholine	2.338	1.2253
TG 58:3	2.3273	1.2187
2'-Deoxyguanosine 5'-monophosphate	2.3258	1.2178
TG 48:1	0.43156	-1.2124
Naltrindole	2.3044	1.2044
putrescine	2.3031	1.2036
Ile-Ile	0.43734	-1.1932
UDP-glucuronic acid	2.2773	1.1873
TG 54:5 Isomer A	2.254	1.1725
2-Aminoacetophenone	0.44717	-1.1611
conduritol-beta-epoxide	0.44963	-1.1532
TG 58:8 Isomer A	2.22	1.1506
PC 35:2 Isomer A	0.45208	-1.1454
sucrose	2.1982	1.1363
Homoarginine	2.1825	1.126
beta-alanine	2.1789	1.1236
Tyr-Val	2.1592	1.1105
TG 50:0	0.46563	-1.1027
CE 22:6	2.147	1.1023
PC 38:6 Isomer B	2.1426	1.0993
Lauroyl-L-carnitine	2.142	1.0989
glucuronic acid	2.1418	1.0988
N8-Acetylspermidine	2.1296	1.0906
3-Methylhistidine	2.1156	1.0811
TG 58:10	2.1022	1.0719
TG 51:2	0.47582	-1.0715
ST 28:1;O;S	0.47802	-1.0649
threo-Dihydrobupropion	0.48128	-1.055
4-Hydroxy-4-methyl-2-pentanone	0.48928	-1.0313
Glu-Val	2.0316	1.0226
(4S)-4-Amino-5-hydroxypentanoic acid	2.0199	1.0143
tocopherol gamma-	2.0199	1.0143
TG 58:7|TG 18:0_18:1_22:6	2.0198	1.0142
TG 49:1	0.49948	-1.0015
indoxyl sulfate	1.9857	0.98964
campesterol	0.50391	-0.98877
2-Hydroxybenzaldehyde	1.9825	0.98733
Histamine	1.9744	0.9814
TG 46:0	0.51018	-0.97093
Isovaleryl-L-carnitine	1.9528	0.96554
N-Acetylcytidine	1.9467	0.96103
2-aminobutyric acid	1.946	0.96051
3'-O-Methylinosine	1.9351	0.95241
p-cresol	1.9324	0.95037
TG 58:2	1.9315	0.94973
saccharic acid	1.9238	0.94396
Thymidine	1.9189	0.94027
Daidzein	0.52144	-0.93942
Uridine	0.52218	-0.93739
TG 49:2	0.52537	-0.92859
TG 49:3	0.52628	-0.92608
Leu-Lys	1.8975	0.92412
TG 48:2	0.52741	-0.923
N-Methylhistidine	1.8922	0.92006
PC 40:6 Isomer B	1.89	0.91839
TG 51:3	0.5292	-0.91811
isomaltose	1.8865	0.91574
TG 60:5	1.8801	0.91083
PE 36:1|PE 18:0_18:1	1.8794	0.91028
SM d42:2	1.8762	0.90778
TG 62:3	1.8742	0.90631
TG 56:8 Isomer B	1.8683	0.9017
TG 54:4|TG 16:0_18:0_20:4	1.8655	0.89955
2-deoxyuridine	1.8654	0.8995
malic acid	0.53698	-0.89705
SM d36:0	1.8597	0.89505
Glyceric acid	1.8579	0.89366
3-Aminotyrosine	0.53868	-0.89249
TG 56:7 Isomer B	1.8472	0.88537
TG 58:8|TG 18:1_18:2_22:5	1.8286	0.87072
SM 35:1;2O	0.54698	-0.87043
SM 42:1;2O	1.8211	0.86479
PC 37:4 Isomer A	0.54926	-0.86444
Kynurenic acid	1.8192	0.86331
PE 34:1	1.8157	0.86056
adenosine-5-monophosphate	1.8121	0.85768
gamma-Glutamylmethionine	1.8092	0.85538
3-Indoleacetic acid	1.802	0.8496
5'-Methylthioadenosine	1.7983	0.84665
3,5-Dimethylmorpholine	1.7968	0.84543
Piroxicam	0.55716	-0.84384
L-Homocitrulline	1.7936	0.84282
PC 36:3 Isomer B	0.55781	-0.84216
5-Methylcytidine	1.7926	0.84204
2'-O-Methyluridine	0.55859	-0.84014
Biliverdin	1.7882	0.83847
TG 60:3	1.7732	0.82635
PC 37:2 Isomer B	0.56403	-0.82615
Propionic acid	1.7727	0.82596
TG 50:3 Isomer A	0.56531	-0.8229
ST 29:1;O;S	0.56687	-0.8189
2-Hydroxycinnamic acid	1.7624	0.8175
TG 49:0	0.5716	-0.80693
TG 56:2	1.7484	0.80606
PE 36:1	1.7467	0.8046
PC 36:4 Isomer A	0.57301	-0.80336
Phthalic acid	1.7446	0.80286
indole-3-acetate	1.7416	0.80045
DG 36:4 Isomer A	1.7279	0.78904
PC 39:5	1.7258	0.78725
2-ketoisocaproic acid	0.57982	-0.78634
TG 51:1	0.58334	-0.7776
PE 38:6	1.7121	0.77576
(9E)-9-Octadecenamide	0.58417	-0.77555
TG 56:3	1.7068	0.77132
TG 52:0	0.58783	-0.76654
N-Methylproline	1.6959	0.76203
HexCer 34:1;2O	1.6857	0.75332
TG 54:4 Isomer A	1.6818	0.75003
allantoic acid	1.6716	0.74125
Benzoic acid, 6-[2-hydroxy-4-methyl-6-(3-oxo-1-buten-1-yl)phenoxy]-2-methoxy-3-(1-methoxy-3-methylbutyl)-	1.6686	0.73865
Glycerophosphocholine	0.60058	-0.73557
Cysteic Acid	1.6649	0.73541
Lysine	1.6636	0.73431
p-Aminobenzoic acid	1.6629	0.73374
lysine	1.6623	0.73321
TG 56:4	1.6605	0.73157
Naftopidil	1.6598	0.73102
TG 54:6 Isomer B	1.6568	0.72837
(4-Methylphenyl)oxidanesulfonic acid	1.6521	0.72431
3-Aminopiperidine-2,6-dione	0.60633	-0.72182
TG 51:0|TG 16:0_17:0_18:0	0.60683	-0.72063
asparagine	1.6475	0.72025
Arg-Ala	1.6443	0.71748
PC 35:2 Isomer B	0.60923	-0.71494
TG 54:8 Isomer A	1.6402	0.7139
PE 40:6|PE 18:0_22:6	1.6376	0.71156
Cholesterol 3-sulfate	0.61246	-0.70731
Dihydrocoumarin	0.61275	-0.70664
PC 40:7	1.6318	0.70648
beta-Alanine	1.626	0.70133
indole-3-lactate	0.61539	-0.70043
PC 33:0	0.61597	-0.69907
TG 53:3	0.61612	-0.69872
CAR 14:1	1.623	0.69864
CAR 14:2	1.6203	0.69622
TG 56:5 Isomer A	1.6197	0.69575
Sebacic acid	1.6178	0.69406
PC 42:8	1.6177	0.6939
Phenylpyruvic acid	0.61872	-0.69265
Secoisolariciresinol	1.6154	0.69191
TG 47:0|TG 14:0_16:0_17:0	0.61905	-0.69187
GlcCer d42:2	1.6144	0.691
TG 58:7|TG 18:1_18:1_22:5	1.6108	0.6878
TG 46:3 Isomer A	0.62106	-0.6872
Nicotine	1.6086	0.68578
TG 48:3	0.62364	-0.68122
PC 33:1	0.62492	-0.67827
Cytosine	0.62606	-0.67563
TG 56:8 Isomer A	1.5959	0.67441
PC 35:2	0.62662	-0.67433
Mandelic acid	1.5942	0.67286
TG 51:4	0.6275	-0.67231
PC 40:7 Isomer B	1.5885	0.66765
Kynurenine	1.5877	0.66693
ST 27:1;O;S	0.63022	-0.66607
SM d43:1	0.63098	-0.66434
(2E)-4-Anilino-4-oxo-2-butenoic acid	1.5827	0.66235
TG 53:2	0.63417	-0.65706
2-(1-Methyl-1H-imidazol-5-yl)acetic acid	1.5757	0.65601
4-Aminobenzoic acid	1.5723	0.65285
Hexadecyltrimethylammonium	1.5662	0.64723
His-Gly	0.63948	-0.64504
Betaine	1.5632	0.64448
SM d42:2 Isomer A	1.5592	0.64083
1-Acetylimidazole	1.5566	0.63835
Sinapic acid	0.64255	-0.63813
N-.alpha.-Acetyl-L-ornithine	0.64293	-0.63726
SM d43:2	0.64423	-0.63435
Homovanillic acid sulfate	0.64481	-0.63306
3-Hydroxykynurenine	0.64654	-0.62919
Trihydroxycholestanoic acid	1.5446	0.62725
Indoxyl sulfate	1.5411	0.62397
Orotic acid	1.539	0.62202
Val-Glu	1.539	0.62202
Homoserine	1.5375	0.62059
PC 34:2;O	0.65044	-0.6205
LPC 18:2 Isomer B	0.65098	-0.61931
Gly-Pro	1.5351	0.61831
threonic acid	1.5312	0.61462
FA 20:1 (eicosenoic acid)	1.531	0.61444
2'-Deoxyadenosine	1.5304	0.6139
maltose	0.65509	-0.61023
benzoic acid	1.525	0.60879
Irbesartan	1.5223	0.60621
4-hydroxymandelic acid	0.65723	-0.60554
TG 50:4	0.65895	-0.60175
Glimepiride	1.515	0.59934
4-Oxododecanedioic acid	1.5109	0.59539
PC 35:1	0.66194	-0.59523
Spermidine	0.66207	-0.59493
LPC 22:6	1.5091	0.59365
TG 46:1	0.66423	-0.59024
PC 35:4	0.66484	-0.58892
zymosterol	1.504	0.58882
trehalose	0.66578	-0.58687
CE 20:5	1.4993	0.58428
5'-O-Methylthymidine	0.66796	-0.58218
PC 31:0	0.6689	-0.58013
PC P-36:5 or PC O-36:6	1.4916	0.57683
TG 53:1|TG 17:0_18:0_18:1	0.67059	-0.57649
CAR 18:1	1.4888	0.57413
gluconic acid	0.67244	-0.57252
kynurenine	1.487	0.57238
TG 58:5|TG 22:1_18:2_18:2	1.4868	0.57222
methionine	1.4857	0.57116
PC 37:2 Isomer A	0.6739	-0.56938
raffinose	0.67447	-0.56818
PI 40:6|PI 18:0_22:6	1.4801	0.56569
Serine	1.4764	0.56208
4-Isopropylbenzoic acid	1.4707	0.55648
Palatinose	1.4664	0.55231
Cer d33:1	0.68321	-0.54959
PE P-36:5 or PE O-36:6	1.4628	0.54875
Alanine	1.4626	0.54854
PC P-38:5 or PC O-38:6	1.4622	0.54819
TG 58:5 Isomer A	1.4549	0.54091
Ala-Leu	1.4534	0.53942
SM d42:3	1.4512	0.53727
TG 47:1|TG 14:0_15:0_18:1	0.68915	-0.53711
trans-4-hydroxy-L-proline	0.6923	-0.53054
PE P-36:2 or PE O-36:3	0.69237	-0.53038
cystine	1.4439	0.52994
4-Pyridoxic acid	0.69321	-0.52863
3-Hydroxybutyric acid	1.4421	0.52816
PC 31:1	0.6937	-0.52763
LPC 18:2	0.69379	-0.52743
Oleic acid	0.6939	-0.52719
beta-sitosterol	0.69443	-0.52611
Cer d43:1	0.69496	-0.52499
TG 60:6	1.4368	0.52286
3-(3-Hydroxyphenyl)propionic acid	0.69833	-0.51803
tocopherol alpha-	0.69842	-0.51783
Isoleucine	1.4316	0.51762
GlcCer d38:1	1.4313	0.5173
threonine	1.4307	0.51668
TG 59:3	1.4288	0.51477
Oleamide	0.7013	-0.5119
lactic acid	0.70155	-0.51137
N2,N2-Dimethylguanosine	0.70191	-0.51064
Serotonin	1.4227	0.5086
Hexadecanedioic acid	1.4193	0.50513
FA 22:6 (docosahexaenoic acid)	1.4165	0.50234
Threonine	1.4133	0.49904
Adenine	1.4111	0.49683
PC P-38:4 or PC O-38:5 Isomer A	1.4109	0.49664
TG 56:5 Isomer C	1.4104	0.49608
TG 54:3	1.408	0.49365
LPC 17:0	0.71076	-0.49256
glucose-6-phosphate	1.4044	0.48991
cysteine	1.4034	0.48896
CAR 18:2	1.403	0.48853
PC P-40:6 or PC O-40:7 Isomer B	1.4029	0.48845
FA 17:0 (margaric acid)	0.71359	-0.48683
Arginine	1.4007	0.4861
TG 56:9	1.4002	0.48565
Valine	1.3993	0.48472
PC 39:4	0.71677	-0.48042
Malioxamycin	1.3936	0.47884
TG 56:7 Isomer A	1.3915	0.47663
3-phenyllactic acid	0.71966	-0.47461
methionine sulfone	1.3893	0.47435
PC P-38:3 or PC O-38:4 Isomer A	1.3873	0.47228
Cer d42:2 Isomer A	1.3872	0.47216
Methionine	1.3852	0.47013
PC 37:4 Isomer B	0.7219	-0.47013
TG 44:1	0.72482	-0.46431
3-Indolepropionic acid	0.72506	-0.46383
CAR 12:1	1.379	0.46364
LPC 15:0	0.72516	-0.46363
FA 22:2 (docosadienoic acid)	1.3761	0.46056
PI 36:3	0.72702	-0.45994
PC P-40:5 or PC O-40:6	1.3751	0.45957
PC 38:7 Isomer A	1.3743	0.45873
TG 50:5	0.72908	-0.45584
LPC 18:2 Isomer A	0.72952	-0.45497
glycerol-alpha-phosphate	0.72975	-0.45452
TG 54:0	0.72983	-0.45436
TG 50:1	0.73023	-0.45357
TG 62:1	0.73032	-0.4534
PC 37:3	0.73128	-0.4515
Tryptophan	0.73191	-0.45027
PC 37:2|PC 19:0_18:2	0.73271	-0.44868
PC 36:3 Isomer A	0.73292	-0.44826
DG 36:5	1.3641	0.44793
SM d40:3	1.3636	0.44746
PC P-40:6 or PC O-40:7 Isomer A	1.3633	0.44705
PC 33:2	0.73359	-0.44695
Nobiletin	1.3627	0.44646
indole-3-propionic acid	0.73471	-0.44475
3,4-Dihydro-3-oxo-2H-(1,4)-benzoxazin-2-ylacetic acid	0.73631	-0.44161
5-Methoxy-3-indoleacetic acid	0.73762	-0.43905
isothreonic acid	1.3505	0.43355
TG 50:2	0.74049	-0.43345
TG 56:10	1.3501	0.43302
N-epsilon-Acetyllysine	1.3484	0.43129
TG 54:9	1.3478	0.4306
Cer d39:1	0.74221	-0.43011
dihydrocholesterol	0.74498	-0.42473
PI 40:5	1.3423	0.42469
PC 42:5	1.3411	0.4234
Abietic acid	0.74628	-0.42221
tryptophan	0.74748	-0.41988
PC P-40:7 or PC O-40:8	1.337	0.419
tartaric acid	1.3365	0.41849
TG 44:3|TG 12:0_14:0_18:3	1.3363	0.4183
fumaric acid	0.7488	-0.41734
5.alpha.-Pregnan-3.alpha.,17-diol-20-one 3-sulfate	1.334	0.41576
TG 52:5	1.3337	0.41541
PI 36:4	0.75096	-0.41319
glycerol-3-galactoside	0.75338	-0.40855
FA 22:1 (erucic acid)	1.3258	0.40687
Nervonic acid	0.75428	-0.40683
histidine	1.3253	0.40632
3-hydroxybutyric acid	1.3234	0.40429
mannose	1.3224	0.40311
Ala-Ile	1.3222	0.40291
TG 46:2	0.75728	-0.40111
fucose	1.3203	0.40083
Leucine	1.3182	0.39853
2'-O-Methylguanosine	1.3156	0.39569
PC 42:10	1.3155	0.39566
isoleucine	1.3142	0.39423
hypotaurine	0.76127	-0.39353
xylose	1.313	0.39285
TG 53:4	0.76182	-0.39248
TG 53:0	0.76227	-0.39163
PC P-40:4 or PC O-40:5	1.3085	0.38786
TG 56:1	1.3083	0.38767
creatinine	1.3074	0.38673
TG 50:3 Isomer B	0.76499	-0.38648
LPE 22:6	1.3068	0.38603
TG 57:2	1.3063	0.38548
PC 35:5;O|PC 20:4_15:1;O	1.3056	0.38471
Zeranol	1.3042	0.38321
TG 58:6	1.3035	0.3824
TG 40:1	0.7681	-0.38063
N-Cinnamoylglycine	1.3017	0.38039
SM d36:1	1.3015	0.38021
PC 38:6 Isomer A	0.76926	-0.37846
Threonic acid	1.2993	0.37768
SM d40:2 Isomer A	1.2982	0.3765
Linoleic acid	0.77034	-0.37644
PE O-38:4|PE O-16:0_22:4	1.2963	0.37441
(2E)-3-(1H-Indol-2-yl)-2-propenoic acid	0.77244	-0.3725
2,3-dihydroxybutanoic acid	1.294	0.37189
2-hydroxyvaleric acid	1.293	0.37078
GlcCer d40:1	1.2919	0.36953
PC 34:3 Isomer B	0.77467	-0.36835
methanolphosphate	1.2907	0.36812
1-Methyladenosine	1.2904	0.3678
Gabapentin	1.2897	0.36701
PC 40:5 Isomer A	1.2895	0.36678
Atenolol	0.77764	-0.36283
2-Deoxyuridine	0.7782	-0.36179
Cytidine	0.77931	-0.35974
PE 38:5|PE 18:0_20:5	1.2781	0.35402
TG 54:2	1.2776	0.3534
PC P-42:5 or PC O-42:6 Isomer B	1.2775	0.35329
LPC 20:3	0.78368	-0.35166
heptadecanoic acid	0.78393	-0.3512
glutamic acid	0.78474	-0.34972
PC 37:1	0.78478	-0.34963
serine	1.2721	0.34723
Protoporphyrin IX	1.2721	0.3472
PC P-38:6 or PC O-38:7	1.2718	0.34684
PC 42:6	1.2715	0.34652
N-omega-Acetylhistamine	0.78677	-0.34598
glycerol	0.78687	-0.3458
citrulline	1.2705	0.34544
PC P-38:5 or PC O-38:6 Isomer A	1.2704	0.34532
PC 37:1|PC 18:0_19:1	0.79157	-0.33722
TG 55:1 Isomer A	0.79158	-0.33719
N,N-Dimethylarginine	1.263	0.3368
Glycine	1.2613	0.33489
TG 60:2	1.2595	0.33287
N-Methylphenylalanine	1.2593	0.33263
xylitol	1.259	0.33228
PE P-36:1 or PE O-36:2	0.79459	-0.33172
Artesunate	0.79561	-0.32986
N-Methylvaline	1.2567	0.32968
glycine	1.2546	0.32726
threitol	1.2534	0.32586
Geranic acid	1.252	0.32425
valine	1.2516	0.32374
Methioninesulfoxide	0.79909	-0.32357
PC P-38:3 or PC O-38:4	1.2512	0.32327
Cer d44:1	0.79983	-0.32224
Salicylic acid	1.25	0.32188
Galactosamine	1.2495	0.32138
1-(2-Hydroxyethyl)-2,2,6,6-tetramethyl-4-piperidinol	0.80259	-0.31726
Glu-Lys	0.80316	-0.31624
TG 48:6	1.2415	0.31212
Methioninesulfoxide A	0.80626	-0.31068
3-hydroxy-3-methylglutaric acid	1.2402	0.31052
CAR 16:0	1.2401	0.31041
Carnosine	1.2396	0.3099
Vaccenic acid	1.2371	0.30701
2-Hydroxyisobutyric acid	1.2364	0.30617
PC 36:6	1.2359	0.30554
TG 55:1 Isomer B	0.8101	-0.30383
Sinapine	0.81015	-0.30373
Allantoin	1.2333	0.30248
TG 56:0	0.81118	-0.3019
TG 46:5	1.2315	0.30046
CMPF	1.2302	0.29884
TG 44:2	0.81301	-0.29866
Synephrine	0.81449	-0.29603
CAR 18:3	1.2256	0.29347
Cer d32:1	0.81712	-0.29137
TG 52:3	0.81752	-0.29068
TG 48:5	1.2232	0.29064
pseudo uridine	1.2216	0.28882
Trehalose	0.81865	-0.28869
CE 20:4	1.2208	0.28787
PC 34:4	0.81938	-0.2874
PE P-38:6 or PE O-38:7	0.8209	-0.28471
TG 56:6	1.218	0.28454
serotonin	1.2137	0.27937
2-picolinic acid	1.2133	0.27894
SM d33:1	0.82457	-0.27829
Cer d40:2	0.82505	-0.27746
PC P-36:3 or PC O-36:4	1.2111	0.2763
alanine	1.2109	0.27614
LPE 18:2	0.82608	-0.27565
N-Acetyl-L-carnosine	0.82614	-0.27554
4-Morpholinopropanesulfonic acid	1.2101	0.27512
SM d44:2	1.2101	0.27512
5-methoxytryptamine	1.2099	0.27489
Targinine	1.2083	0.273
Glutamic acid	0.82799	-0.27232
TG 52:2	0.82816	-0.27202
10-Hydroxydecanoic acid	1.2067	0.27106
PC 16:0/9:0 CHO	0.8293	-0.27004
PC P-38:5 or PC O-38:6 Isomer B	1.2052	0.26933
2-Hydroxyquinoline	1.2044	0.26829
DL-.beta.-Hydroxypalmitic acid	0.83048	-0.26797
Cystine	1.2041	0.26792
LPC 16:1	0.83062	-0.26775
PC 36:5 Isomer C	0.83114	-0.26684
9-(2,3-Dihydroxypropoxy)-9-oxononanoic acid	0.83157	-0.26609
LPC 20:0	0.83158	-0.26607
guanine	0.83208	-0.26521
PC P-36:2 or PC O-36:3	0.83254	-0.26441
SM d39:1	0.83273	-0.26408
Citrulline	0.83282	-0.26392
PC P-38:3 or PC O-38:4 Isomer B	1.2004	0.26357
Azelaic acid	0.83383	-0.26217
Choline	0.83393	-0.262
Glycolic acid	1.199	0.26181
SM d32:2	0.83433	-0.26131
PC P-38:4 or PC O-38:5 Isomer B	1.1984	0.26111
PC 28:0	1.1984	0.2611
LPE 16:0	1.1982	0.26089
N-Methylalanine	0.83469	-0.26068
5-Methyluridine	1.1973	0.25982
SM d38:0	1.1971	0.25956
Histidine	1.1952	0.2573
PC P-42:4 or PC O-42:5	1.1949	0.25684
TG 46:4 Isomer A	0.83697	-0.25675
SM d34:1	1.1946	0.25649
PC 38:6|PC 18:2_20:4	0.83751	-0.25582
PC 39:4|PC 19:0_20:4	0.83758	-0.2557
Pyroglutamic acid	0.83799	-0.25499
Syringic acid	0.83818	-0.25467
TG 60:1	0.83823	-0.25458
PC 38:3	0.83824	-0.25457
3-Methylcytidine	1.1929	0.25446
Cer d34:1	1.1928	0.25441
2,3-Dihydroxybenzoic acid Isomer B	0.83843	-0.25423
PC 38:2	1.1925	0.25396
Docosatetraenoic acid	0.83899	-0.25328
4-Amino-2-methyl-5-pyrimidinemethanol	0.83958	-0.25226
phosphate	1.1907	0.25186
PC 41:6	1.1905	0.25154
GlcCer d42:1	1.1905	0.25153
PC 37:5 Isomer A	0.84002	-0.2515
LPC 22:5	1.1903	0.25127
FA 20:3 (homo-gamma-linolenic acid)	0.84161	-0.24877
TG 52:6|TG 16:1_18:2_18:3	0.84238	-0.24746
beta-glycerolphosphate	0.84327	-0.24593
citric acid	0.84385	-0.24495
Asp-Leu	1.1845	0.24429
Cortisone	0.84545	-0.24221
TG 36:0|TG 10:0_12:0_14:0	0.84568	-0.24182
DG 34:3	0.8469	-0.23974
PC 40:7 Isomer A	1.18	0.23878
5-Hydroxymethylcytosine	1.18	0.23873
arachidonic acid	0.84773	-0.23832
TG 58:0	0.8484	-0.23719
LPC 17:1	0.84865	-0.23675
linoleic acid	0.84916	-0.23588
SM 41:2;2O	1.1766	0.23464
taurine	0.85014	-0.23423
PE 38:4	1.1758	0.23359
myo-inositol	1.1753	0.233
2-deoxytetronic acid	1.1747	0.23234
Maltose B	0.85173	-0.23154
PC P-34:2 or PC O-34:3	0.85191	-0.23123
FA 18:3 (linolenic acid)	1.1728	0.2299
SM d41:2 Isomer A	1.1724	0.22945
PC 40:4 Isomer B	0.85351	-0.22851
glutamine	1.1714	0.22829
PC O-34:2	0.85405	-0.2276
N.epsilon.-Dimethyl-L-lysine	1.1708	0.22747
TG 42:2	0.85513	-0.22579
palmitoleic acid	0.85512	-0.22579
leucine	1.1692	0.22556
SM d38:1	1.169	0.22524
LPC 20:1	1.1689	0.22517
PE O-40:5|PE O-18:1_22:4	0.85577	-0.2247
myristic acid	0.85658	-0.22333
TG 52:6 Isomer A	0.85681	-0.22295
SM d39:2	0.85711	-0.22245
PC 34:3 Isomer A	0.85726	-0.22219
Thromboxane B2	1.1664	0.22201
TG 50:6	0.85741	-0.22194
PC 40:4|PC 20:0_20:4	0.85801	-0.22093
2-hydroxybutanoic acid	1.1642	0.2193
PE P-40:6 or PE O-40:7	0.85961	-0.21825
Tetradecanedioic acid	1.1631	0.21796
CE 18:2	0.86038	-0.21696
PC P-36:1 or PC O-36:2	0.86046	-0.21681
DL-3-Phenyllactic acid	0.86064	-0.21651
PE P-36:4 or PE O-36:5	1.1617	0.21619
PC 38:5 Isomer B	1.1615	0.21604
Cotinine	1.1608	0.21518
2-hydroxyisovaleric acid	1.1607	0.21505
PC 34:0	0.8616	-0.2149
CE 20:2	0.86195	-0.21432
N,N-Diethyl-2-aminoethanol	0.86262	-0.21321
Pyridoxal	0.86262	-0.21321
PI 34:1|PI 16:0_18:1	0.8628	-0.2129
GlcCer d41:1	1.1586	0.21238
PC 32:1	0.86337	-0.21195
Galactose	1.1581	0.21177
ribonic acid	1.1575	0.21101
PC P-36:1 or PC O-36:2 Isomer A	0.86397	-0.21094
PC 37:6	1.1569	0.21023
PI 34:2	0.86469	-0.20974
2'-Deoxycytidine	1.1555	0.20846
TG 46:3 Isomer B	0.86561	-0.20821
1-Methylpseudouridine	1.1551	0.20805
thymidine	1.1544	0.20719
2-(N-Morpholino)ethanesulfonic acid	1.1534	0.20587
N-Acetylglycine	1.1531	0.20554
TG 52:4	1.1515	0.20349
Pyridoxine	0.86909	-0.20242
TG 58:1	1.1504	0.20216
Tri-2-ethylhexyl trimellitate	0.86935	-0.20199
FA 16:0	0.86982	-0.20121
FA 24:0 (lignoceric acid)	0.86996	-0.20098
PC 40:6 Isomer A	1.1493	0.2008
LPC 20:2	1.1486	0.19982
PI 36:2|PI 18:0_18:2	1.1481	0.1992
DG 36:3	1.148	0.19918
PE O-38:6|PE O-16:0_22:6	1.1463	0.19702
palmitic acid	0.87245	-0.19686
Tripelennamine	1.146	0.19658
PC P-32:0 or PC O-32:1	0.87277	-0.19633
TG 54:7 Isomer B	1.1448	0.19514
1-Methylguanosine	1.1442	0.1944
TG 64:4	1.1439	0.19396
SM d42:0	1.1439	0.1939
FA 20:3 (eicosatrienoic acid)	0.87448	-0.19351
FA 8:0 (caprylic acid)	1.1426	0.19226
Tyrosine	1.1422	0.19182
PC 40:5 Isomer B	0.87589	-0.19118
FA 12:0 (lauric acid)	0.87624	-0.1906
Guanine	0.87748	-0.18857
FA 24:1 (nervonic acid)	1.1395	0.18839
Cer 43:1;2O	0.87824	-0.18731
TG 52:1	0.87961	-0.18506
TG 44:0	0.88024	-0.18403
glyceric acid	1.1356	0.18349
Nicotinamide	0.8807	-0.18328
4-Hydroxymandelonitrile	1.1354	0.18316
FA 19:0	0.88091	-0.18294
pyrophosphate	1.135	0.18271
TG 51:5	1.1346	0.18219
Adenosine	0.8814	-0.18213
LPC 18:0 Isomer A	0.88144	-0.18207
N-Acetylalanine	1.1342	0.18167
Glutamine	1.1339	0.18126
TG 55:2	0.88323	-0.17915
PC 34:3 Isomer C	0.88373	-0.17833
FA 18:2	0.88486	-0.17647
N-Methylanthranilic acid	0.88487	-0.17646
PI 38:6	1.13	0.1763
FA 20:2 (eicosadienoic acid)	1.1297	0.17589
PC P-36:1 or PC O-36:2 Isomer B	0.88548	-0.17546
PC 34:3	0.88569	-0.17513
SM d40:0	1.1289	0.17495
PC 38:1	1.1285	0.17438
Cer d42:1	1.1266	0.17194
SM d41:2	0.88848	-0.17059
CE 16:0	1.1252	0.17021
SM d41:2 Isomer B	0.88965	-0.16869
Mannose	1.1236	0.16815
Benzyldimethylstearylammonium	1.1235	0.16803
LPC 16:0 Isomer A	0.89022	-0.16776
Cer d36:1	1.1228	0.16709
PE 38:2	0.89072	-0.16695
Riluzole	0.89074	-0.16692
Pseudouridine	1.1218	0.16584
Cer d40:1	1.121	0.16481
Glyceraldehyde	1.1205	0.16413
L-Citrulline	0.89381	-0.16196
Daidzein 4'-sulfate	1.1187	0.16182
PE P-38:4 or PE O-38:5	0.89441	-0.16099
cholesterol	0.89476	-0.16043
DG 34:2	1.1175	0.16031
PC 40:8	1.1167	0.15924
LPC 18:0 Isomer B	0.8963	-0.15795
1-monostearin	0.89689	-0.157
PC P-34:0 or PC O-34:1	1.1146	0.15653
SM d40:1	1.1143	0.15613
PE P-34:2 or PE O-34:3	0.89779	-0.15555
PE P-40:4 or PE O-40:5 Isomer A	0.89792	-0.15534
N-Acetyl-D-galactosamine 4-sulfate	1.1121	0.15325
FA 22:0 (behenic acid)	1.1119	0.15308
Ethylmalonic acid	1.1107	0.15146
N2-(1-Oxo-4-phenylbutyl)-L-glutamine	1.1104	0.15102
PC 37:4	0.90119	-0.1501
LPC 14:0	0.90223	-0.14844
TG 45:0|TG 12:0_16:0_17:0	0.90263	-0.1478
L-(.+/-.)-Alliin	1.1078	0.14774
behenic acid	1.1077	0.14757
TG 42:1	0.90308	-0.14707
3-Oxopentanoic acid	1.107	0.1467
PE P-38:5 or PE O-38:6	1.1054	0.14456
LPC 16:0 Isomer B	0.90529	-0.14356
Urea	1.104	0.14276
Urocanic acid	1.104	0.14268
PC 34:2	0.9059	-0.14257
PC 30:0	0.90665	-0.14139
FA 20:4 (arachidonic acid)	0.9067	-0.1413
PC P-44:4 or PC O-44:5	1.1024	0.14063
SM d32:1	0.90729	-0.14037
TG 54:1	0.90809	-0.13909
gamma-Glutamylleucine	1.1006	0.13827
PC P-34:1 or PC O-34:2 Isomer A	0.9093	-0.13718
malonic acid	1.0995	0.13682
SM d38:2	1.0991	0.13629
6-Hydroxycaproic acid	1.0975	0.13427
PC O-34:0	0.91173	-0.13332
2-ketoglucose dimethylacetal	1.0962	0.13254
(9Z)-5,8,11-Trihydroxyoctadec-9-enoic acid	1.0958	0.13203
LPE 18:0	1.0958	0.13194
PE 34:2	1.0955	0.13156
N-Palmitoyltaurine	0.91289	-0.13149
SM 40:9;2O	1.0949	0.13076
Phenylacetaldehyde	1.0945	0.1303
PC P-32:1 or PC O-32:2	1.0944	0.13014
PC 38:1|PC 20:0_18:1	1.0943	0.12999
Cer d42:2 Isomer B	0.91426	-0.12932
LPC 20:4 Isomer B	0.91447	-0.129
Benazepril	1.0934	0.12881
PC 36:2	1.0931	0.12839
TG 62:2	0.91494	-0.12825
PE 36:1 Isomer A	1.0921	0.12704
Cer d34:2	0.91601	-0.12657
8-(3-Octyl-2-oxiranyl)octanoic acid	1.0915	0.12629
PC O-41:11	1.0914	0.12615
4-Guanidinobutyric acid	0.91635	-0.12603
PE 36:2	1.0906	0.12517
Gly-Ile	0.91691	-0.12515
PC 38:5 Isomer A	1.0905	0.12499
Deoxycholic acid	1.0902	0.12457
Cer d38:1	1.09	0.12434
2-Amino-1-phenylethanol	1.0898	0.12412
PI 38:3|PI 18:0_20:3	1.0897	0.12387
TG 48:4 Isomer B	0.91787	-0.12364
SM d34:2	1.0885	0.1223
PC 33:3	1.0875	0.12098
TG 55:3	0.91991	-0.12044
15-Hydroxy-7-oxoabieta-8,11,13-trien-18-oic acid	1.087	0.12039
3-Methyluridine	0.92001	-0.12027
(-)-Riboflavin	1.0868	0.12009
octadecanol	1.0861	0.11917
aconitic acid	1.0858	0.11871
linolenic acid	1.0857	0.11864
LPC P-18:0 or LPC O-18:1	1.0855	0.11836
isocitric acid	0.92133	-0.1182
3-Hydroxy-3-methylglutaric acid	1.0853	0.11815
SM d32:0	0.92139	-0.11811
PC P-36:4 or PC O-36:5	1.0852	0.11797
Dihydrocapsaicin	0.92164	-0.11773
LPC 18:1 Isomer B	0.92209	-0.11702
ribitol	1.0834	0.11551
2-hydroxyglutaric acid	0.92369	-0.11452
Creatinine	1.082	0.11368
DG 34:1	0.92479	-0.1128
oleic acid	0.92522	-0.11213
nonadecanoic acid	0.9254	-0.11186
SM d36:2	1.0801	0.11116
1,4-Butynediol	1.0792	0.10999
Gly-Val	0.92723	-0.10899
aspartic acid	0.92745	-0.10867
LPC 20:4	0.92779	-0.10814
beta-Hydroxymyristic acid	1.0776	0.10777
8-Oxo-2-deoxyadenosine	0.92851	-0.10701
glycolic acid	1.0759	0.10554
suberic acid	1.0759	0.10553
heptanoic acid	1.0757	0.10526
Docosahexanoic acid	1.0756	0.10511
PI 38:3 Isomer A	1.0756	0.10508
SM d34:0	1.0755	0.10506
urea	1.0754	0.1049
SM d42:2 Isomer B	1.0751	0.10447
Eicosenoic acid	1.0748	0.10413
caproic acid	1.0747	0.10387
isoribose	1.0742	0.10322
lignoceric acid	0.93125	-0.10276
Nateglinide	1.0733	0.1021
PE O-38:6|PE O-18:1_20:5	1.0733	0.10208
FA 18:1 (oleic acid)	0.93214	-0.10138
SM d37:1	0.93221	-0.10128
uracil	1.0725	0.10101
FA 20:5 (eicosapentaenoic acid)	1.0723	0.10075
FA 16:1 (palmitoleic acid)	0.93318	-0.099776
CE 18:1	1.0716	0.099707
PC 35:3	0.93324	-0.099687
N-Methyllysine	1.0715	0.099582
TG 38:0|TG 10:0_12:0_16:0	0.93356	-0.09919
Cer d34:0	1.0708	0.098695
Malonic acid	0.9341	-0.098348
citramalic acid	1.0705	0.098282
TG 42:0	0.93436	-0.097953
Hypoxanthine	0.93451	-0.097721
ketoisoleucine	0.93454	-0.097674
LPE 18:1	1.0691	0.096333
PC 38:4 Isomer A	1.0686	0.09567
LPC O-16:0	1.0678	0.0946
PE 36:3	1.0677	0.094441
TG 64:3	0.93664	-0.094433
Anserine	0.9367	-0.094343
uric acid	1.0669	0.093483
LPC 22:4	1.0655	0.091531
Erythromycylamine	1.0653	0.091236
ethylmalonic acid	0.93986	-0.089489
TG 53:5	0.94021	-0.088945
Pyridoxamine	1.0619	0.086681
gluconic acid lactone	0.94172	-0.086624
Liquiritigenin	0.94201	-0.086188
S-Adenosyl-homocysteine	0.94221	-0.085874
ornithine	0.94238	-0.085621
LPC 18:3	0.94293	-0.084783
Stearamide	1.0602	0.084378
Proline	0.94329	-0.084224
SM d41:1	0.94347	-0.083949
PC 34:3;O|PC 18:2_16:1;O	0.94475	-0.081998
Cholesterol	1.0584	0.081842
Sulfoacetic acid	0.94572	-0.080513
PC O-41:10	0.94677	-0.078918
PC 36:1	0.9471	-0.078417
Guanosine	0.94734	-0.078053
3-(4-hydroxyphenyl)propionic acid	0.94741	-0.077939
Taurine	0.94773	-0.077458
N-acetylneuraminic acid	1.055	0.077191
ST 27:1;O	1.0549	0.077047
TG 59:2	1.0548	0.077014
glucose	1.0545	0.076549
proline	0.94848	-0.076308
PC 40:10	0.94891	-0.075659
Acetylenedicarboxylic acid	1.0535	0.07518
PE P-40:5 or PE O-40:6	0.94938	-0.074944
succinic acid	1.053	0.07455
Prostaglandin F2.beta.	1.0526	0.073951
gamma-Glutamyltyrosine	0.95021	-0.073685
oxoproline	1.0503	0.070836
1-monopalmitin	1.0502	0.07061
Aspartic acid	0.95251	-0.070196
caprylic acid	1.0495	0.069758
guanosine	0.953	-0.069452
stearic acid	0.95302	-0.069423
PE 36:4	1.0492	0.069235
erythrose major	1.0483	0.068092
Bis(2,2,6,6-tetramethyl-4-piperidyl) sebacate	1.0481	0.067793
LPC 20:5	1.0468	0.066036
PC 38:4 Isomer B	0.95534	-0.065917
CE 20:3	1.0464	0.065382
H-gamma-glutamyl-glutamine	1.0463	0.065331
LPC 18:1 Isomer A	0.95622	-0.064588
5-Aminosalicylic acid	1.0457	0.064458
PC 34:1	1.0456	0.064322
2-ethylcaproic acid	1.0451	0.063586
DG 38:5	1.0448	0.063286
TG 54:5 Isomer B	1.0444	0.062652
PC O-39:10	1.0443	0.062497
arachidic acid	1.0433	0.061151
PI 32:1	1.0417	0.058915
GlcCerd14:14E/20:02OH	1.0416	0.058869
PC P-38:2 or PC O-38:3	1.0415	0.058727
PI 36:1|PI 18:0_18:1	0.96046	-0.058204
PE O-36:4|PE O-18:2_18:2	0.9606	-0.057994
DG 36:2	1.039	0.055251
PC 36:4 Isomer C	0.96319	-0.0541
capric acid	1.0378	0.053581
Ornithine	0.96359	-0.053506
Phenylalanine	1.0377	0.053426
PE 38:4 Isomer B	1.0376	0.053225
PC 37:5 Isomer B	0.96382	-0.053165
hypoxanthine	0.96394	-0.052991
PC 36:5 Isomer D	0.96415	-0.052672
PC 36:5 Isomer A	0.96501	-0.05138
Cer d40:0	1.0361	0.051219
PC O-32:0	0.96577	-0.050247
Benzoic acid	1.035	0.049669
2-Deoxyribose	0.96641	-0.049299
PE P-40:7 or PE O-40:8	0.9667	-0.048853
Vanillin	1.0344	0.04875
PE 38:4 Isomer A	1.0343	0.048683
SM d42:1	1.0343	0.048594
FA 18:0 (stearic acid)	0.96725	-0.048038
3-ureidopropionate	1.0334	0.047418
Octadecanedioic acid	1.0331	0.046997
TG 54:6 Isomer C	1.0323	0.045916
PE P-38:3 or PE O-38:4	0.96874	-0.045815
4-Hydroxyquinoline	0.96877	-0.045769
erythritol	1.0311	0.044214
tyrosine	1.0311	0.04418
Nudifloramide	1.0307	0.043643
TG 45:1|TG 12:0_15:0_18:1	0.97059	-0.043064
PE O-38:5|PE O-16:1_22:4	0.9711	-0.042308
gamma-Glutamylglutamine	1.0297	0.042172
Cer d42:0	1.0294	0.04183
Pimelic acid	0.97151	-0.041696
Methylsuccinic acid	1.0291	0.041452
Cyclo(Leu-Pro)	0.97209	-0.040841
methionine sulfoxide	1.0277	0.039473
hippuric acid	1.0273	0.038912
phosphoethanolamine	1.027	0.038478
PC 36:4 Isomer B	0.97382	-0.038279
2-Propylglutaric acid	1.0259	0.036902
TG 42:3	0.97546	-0.035841
LPC 20:4 Isomer A	0.97566	-0.035557
PC 40:4 Isomer A	1.0248	0.035276
Dihydro-4,4-dimethyl-2,3-furandione	0.9762	-0.034757
Cer d41:1	1.0244	0.034748
salicylic acid	1.0243	0.03463
PC 32:2	0.97663	-0.034119
TG 56:5 Isomer B	0.97669	-0.034021
PI 38:5	1.0239	0.03402
TG 57:1	0.97718	-0.033309
Pyruvic acid	0.97721	-0.033253
N-.alpha.-Acetyl-L-arginine	1.0223	0.031795
PI 40:4	0.97836	-0.031558
phenylalanine	0.97868	-0.031088
Ala-Val	1.0216	0.03086
Cystathionine	0.97992	-0.029266
fructose	1.0195	0.027888
PE P-34:1 or PE O-34:2	0.98101	-0.027667
Riboflavin	0.98121	-0.027364
lauric acid	0.98131	-0.027219
N-acetylputrescine	0.98204	-0.026145
inosine	1.018	0.025739
N-(14-Methylpentadecanoyl)phenylalanine	1.018	0.02567
SM d36:3	0.98263	-0.025274
arabitol	1.0168	0.024061
SM d40:2 Isomer B	0.98369	-0.023719
PC P-34:1 or PC O-34:2	1.0151	0.02169
TG 52:7|TG 12:0_18:1_22:6	0.98542	-0.021187
PC 36:5 Isomer B	1.0148	0.021142
PC 39:6	0.9855	-0.02107
SM 34:1;2O	1.0143	0.020429
2-Mercaptobenzothiazole	1.0139	0.019971
LPE 20:4	0.98805	-0.017349
Indolelactic acid	0.9888	-0.016248
LPC P-16:0 or LPC O-16:1	0.98917	-0.015709
adipic acid	0.98935	-0.015448
ribose	0.98938	-0.015405
terephthalic acid	0.98942	-0.015338
Repaglinide	1.0105	0.015067
3'-O-Methylcytidine	0.9901	-0.014354
DG 36:1	0.99068	-0.01351
CE 18:3	1.0082	0.011811
PC 38:7|PC 18:2_20:5	1.008	0.011565
aminomalonic acid	1.008	0.011432
7-Oxoabieta-8,11,13-trien-18-oic acid	1.0074	0.010632
4-Vinylphenol	0.99278	-0.010452
Ser-Val	1.0073	0.010432
PI 38:4	1.0064	0.0091892
PE O-36:1|PE O-18:0_18:1	1.0064	0.0091482
Prostaglandin E1	1.0059	0.0085346
PC P-34:1 or PC O-34:2 Isomer B	1.0058	0.0083215
Maltose A	0.99425	-0.0083167
PC 32:0	1.0057	0.0082469
Acetaminophen sulfate	1.005	0.0071538
PC O-34:1	0.99506	-0.0071429
CE 16:1	1.0048	0.0069681
epsilon-caprolactam	1.004	0.0057306
Inosine	1.0037	0.0052837
isoheptadecanoic acid	0.99654	-0.0050065
docosahexaenoic acid	1.0026	0.0036998
4-Acetylbutyric acid	1.0025	0.0035729
PC 38:4 Isomer C	1.0019	0.0027882
TG 40:0	0.99822	-0.0025674
TG 48:4 Isomer A	0.99833	-0.0024095
tagatose	1.0015	0.0022253
DG 38:6	1.0013	0.0018777
cystathionine	1.0011	0.001578
L-Saccharopine	1.0002	0.00034486
SM d30:1	0.99981	-0.00028108
