# Supplementary material for: Unbiased serum metabolomic analysis in cats with naturally occurring chronic enteropathies before and after medical intervention
Source: Sci Rep. 2024 Mar 23;14:6939. doi: 10.1038/s41598-024-57004-2 (PMC10960826; doi:10.1038/s41598-024-57004-2)
Supplement: Supplementary file 3 — Supplementary Table 3. [file 41598_2024_57004_MOESM3_ESM.xlsx]

## Sheet: anova_posthoc (1)
Supplementary Table 3. Significant featuers with p<0.05, FDR corrected, comparing healthy cats to cats with IBD and LGITL.
	f.value	p.value	-LOG10(p)	FDR	Fisher's LSD
3,4-Dihydroxybenzoic acid	17.152	5.3591e-06	5.2709	0.0054073	Healthy - IBD; Healthy - SCL; SCL - IBD
PC 35:2	15.63	1.2014e-05	4.9203	0.0058708	Healthy - IBD; Healthy - SCL
Equol	14.769	1.9274e-05	4.715	0.0058708	Healthy - IBD; Healthy - SCL
PC 36:3 Isomer B	14.166	2.7032e-05	4.5681	0.0058708	Healthy - IBD; Healthy - SCL
Parecoxib	13.78	3.3691e-05	4.4725	0.0058708	Healthy - IBD; Healthy - SCL; SCL - IBD
Malic acid	13.519	3.913e-05	4.4075	0.0058708	Healthy - IBD; Healthy - SCL
PC 35:2 Isomer B	13.45	4.0729e-05	4.3901	0.0058708	Healthy - IBD; Healthy - SCL
malic acid	12.87	5.7153e-05	4.243	0.0072084	Healthy - IBD; Healthy - SCL
PC 35:2 Isomer A	11.875	0.00010379	3.9839	0.01103	Healthy - IBD; Healthy - SCL
PC 37:2 Isomer B	11.79	0.00010931	3.9613	0.01103	Healthy - IBD; Healthy - SCL
pinitol	10.921	0.00018725	3.7276	0.013608	Healthy - IBD; Healthy - SCL; SCL - IBD
SM d42:2 Isomer A	10.871	0.00019323	3.7139	0.013608	IBD - Healthy; SCL - Healthy
ST 28:1;O;S	10.855	0.00019524	3.7094	0.013608	Healthy - IBD; Healthy - SCL; IBD - SCL
5-Hydroxy-3-indoleacetic acid	10.838	0.00019739	3.7047	0.013608	Healthy - IBD; Healthy - SCL
PC 31:0	10.799	0.00020231	3.694	0.013608	Healthy - IBD; Healthy - SCL
GlcCer d42:2	10.535	0.00023908	3.6214	0.015077	IBD - Healthy; SCL - Healthy
SM d42:2	10.366	0.00026635	3.5746	0.015083	IBD - Healthy; SCL - Healthy
TG 47:0|TG 14:0_16:0_17:0	10.35	0.00026908	3.5701	0.015083	Healthy - IBD; Healthy - SCL
TG 49:1	10.24	0.00028882	3.5394	0.015175	Healthy - IBD; Healthy - SCL
Cer d39:1	10.164	0.00030334	3.5181	0.015175	Healthy - SCL; IBD - SCL
Valsartan	10.102	0.00031583	3.5006	0.015175	IBD - Healthy; IBD - SCL
TG 48:1	9.9058	0.00035863	3.4454	0.016448	Healthy - IBD; Healthy - SCL
Cer d42:2 Isomer A	9.5873	0.00044183	3.3547	0.019383	IBD - Healthy; SCL - Healthy
3,5-Dimethylmorpholine	9.4513	0.00048334	3.3157	0.020299	IBD - Healthy; SCL - Healthy
UDP-glucuronic acid	9.3913	0.00050294	3.2985	0.020299	SCL - Healthy; SCL - IBD
SM 35:1;2O	9.3086	0.00053133	3.2746	0.020425	Healthy - IBD; Healthy - SCL
beta-Alanine	9.2248	0.00056184	3.2504	0.020425	IBD - Healthy; SCL - Healthy
Propionylcarnitine	9.1403	0.00059448	3.2259	0.020425	SCL - Healthy; SCL - IBD
Cer d40:1	9.0854	0.00061675	3.2099	0.020425	IBD - Healthy; IBD - SCL
PC 37:4 Isomer A	9.0846	0.00061709	3.2097	0.020425	Healthy - IBD; Healthy - SCL
Uridine	9.04	0.00063583	3.1967	0.020425	Healthy - IBD; SCL - IBD
GlcCer d38:1	8.9149	0.00069173	3.1601	0.020425	IBD - Healthy; IBD - SCL
Cer d33:1	8.8842	0.00070618	3.1511	0.020425	Healthy - SCL; IBD - SCL
PC 35:1	8.8592	0.00071824	3.1437	0.020425	Healthy - IBD; Healthy - SCL
1'-Hydroxymidazolam .beta.-D-glucuronide	8.8433	0.00072598	3.1391	0.020425	IBD - Healthy; SCL - Healthy
N-Acetylcytidine	8.8377	0.00072874	3.1374	0.020425	IBD - Healthy; SCL - Healthy
TG 49:0	8.662	0.0008211	3.0856	0.022392	Healthy - IBD; Healthy - SCL
TG 49:3	8.5874	0.00086393	3.0635	0.0224	Healthy - IBD; Healthy - SCL
TG 49:2	8.564	0.00087785	3.0566	0.0224	Healthy - IBD; Healthy - SCL
Cer 43:1;2O	8.5472	0.000888	3.0516	0.0224	Healthy - SCL; IBD - SCL
1-Methyl-L-histidine	8.3106	0.0010448	2.981	0.025711	IBD - Healthy; SCL - Healthy
Cer d42:1	8.2657	0.0010777	2.9675	0.02589	IBD - Healthy; IBD - SCL
TG 48:2	8.1825	0.0011415	2.9425	0.026786	Healthy - IBD; Healthy - SCL
N-Methylglutamic acid	8.1389	0.0011766	2.9294	0.026981	IBD - Healthy; SCL - Healthy
5-Hydroxymethylcytidine	8.0573	0.0012453	2.9047	0.027922	IBD - Healthy; SCL - Healthy
PC 33:1	7.9973	0.0012985	2.8866	0.028482	Healthy - IBD; Healthy - SCL
Homoserine	7.8777	0.0014119	2.8502	0.029061	IBD - Healthy; SCL - Healthy
tyrosine	7.8765	0.0014131	2.8498	0.029061	Healthy - SCL; IBD - SCL
Homovanillic acid sulfate	7.8498	0.0014398	2.8417	0.029061	Healthy - IBD; Healthy - SCL
9-Phenanthrenol	7.8495	0.0014401	2.8416	0.029061	Healthy - IBD; SCL - IBD
PC 40:7	7.7825	0.0015095	2.8212	0.029607	SCL - Healthy; SCL - IBD
SM d42:3	7.7673	0.0015258	2.8165	0.029607	IBD - Healthy; SCL - Healthy
TG 51:2	7.697	0.0016033	2.795	0.030523	Healthy - IBD; Healthy - SCL
Kynurenine	7.4323	0.0019347	2.7134	0.03615	IBD - Healthy; SCL - Healthy
PC 33:0	7.3892	0.0019952	2.7	0.036321	Healthy - IBD; Healthy - SCL
TG 48:0	7.3572	0.0020413	2.6901	0.036321	Healthy - IBD; Healthy - SCL
Cer d36:1	7.3501	0.0020518	2.6879	0.036321	IBD - Healthy; IBD - SCL
Alanine	7.2688	0.0021749	2.6626	0.037284	IBD - Healthy; SCL - Healthy
(2E)-4-Anilino-4-oxo-2-butenoic acid	7.254	0.0021981	2.6579	0.037284	IBD - Healthy; SCL - Healthy
PC 35:4	7.2421	0.0022171	2.6542	0.037284	Healthy - IBD; Healthy - SCL
LPC 17:0	7.1253	0.0024116	2.6177	0.03989	Healthy - IBD; Healthy - SCL
Midazolam	7.0267	0.0025898	2.5867	0.042146	IBD - Healthy; SCL - Healthy
Cer d40:2	6.9635	0.0027113	2.5668	0.043198	Healthy - SCL; IBD - SCL
PC 31:1	6.9427	0.0027526	2.5603	0.043198	Healthy - IBD; Healthy - SCL
1'-Hydroxymidazolam	6.9277	0.0027828	2.5555	0.043198	IBD - Healthy; SCL - Healthy
TG 47:1|TG 14:0_15:0_18:1	6.7075	0.0032687	2.4856	0.049484	Healthy - IBD; Healthy - SCL
Lysine	6.7004	0.0032859	2.4833	0.049484	IBD - Healthy
