# Supplementary material for: Unbiased serum metabolomic analysis in cats with naturally occurring chronic enteropathies before and after medical intervention
Source: Sci Rep. 2024 Mar 23;14:6939. doi: 10.1038/s41598-024-57004-2 (PMC10960826; doi:10.1038/s41598-024-57004-2)
Supplement: Supplementary file 4 — Supplementary Table 4. [file 41598_2024_57004_MOESM4_ESM.csv]

Supplementary Table 4. Significant featuers by Wilcoxon rank-sum test, with p<0.05, FDR corrected, for CE cats post treatment compared to healthy control cats.
	p.value	#NAME?	FDR
N-Methylanthranilic acid	1.68E-08	7.7746	1.75E-05
Glu-Lys	3.21E-08	7.4929	1.75E-05
Malic acid	1.36E-07	6.8651	4.94E-05
1_TG 16:0/17:1/16:0-d5 iSTD	2.96E-07	6.5292	5.22E-05
PC P-36:1 or PC O-36:2 Isomer B	2.96E-07	6.5292	5.22E-05
1_TG 16:0/19:2/16:0-d5 iSTD	3.78E-07	6.4223	5.22E-05
Equol	3.78E-07	6.4223	5.22E-05
malic acid	4.81E-07	6.3183	5.22E-05
PC P-34:2 or PC O-34:3	4.81E-07	6.3183	5.22E-05
PC P-36:2 or PC O-36:3	4.81E-07	6.3183	5.22E-05
N-Acetyl-L-carnosine	7.65E-07	6.1165	6.93E-05
TG 42:3	7.65E-07	6.1165	6.93E-05
5.alpha.-Pregnan-3.alpha.,17-diol-20-one 3-sulfate	9.58E-07	6.0187	7.44E-05
PC 34:3;O|PC 18:2_16:1;O	9.58E-07	6.0187	7.44E-05
Cer d34:0	1.48E-06	5.8292	8.95E-05
citric acid	1.48E-06	5.8292	8.95E-05
PC 37:4	1.48E-06	5.8292	8.95E-05
TG 44:3|TG 12:0_14:0_18:3	1.48E-06	5.8292	8.95E-05
3,4-Dihydro-3-oxo-2H-(1,4)-benzoxazin-2-ylacetic acid	1.83E-06	5.7373	9.95E-05
3-Hydroxykynurenine	1.83E-06	5.7373	9.95E-05
1_TG 16:0/15:1/16:0-d5 iSTD	2.25E-06	5.6469	0.00011139
1_TG 18:1/17:1/18:1-d5 iSTD	2.25E-06	5.6469	0.00011139
Citrulline	6.03E-06	5.2193	0.00028246
1_LPI 15:0-d5 iSTD	7.28E-06	5.1381	0.00028246
1_TG 18:1/19:2/18:1-d5 iSTD	7.28E-06	5.1381	0.00028246
5-Hydroxy-3-indoleacetic acid	7.28E-06	5.1381	0.00028246
SM d36:2	7.28E-06	5.1381	0.00028246
TG 48:6	7.28E-06	5.1381	0.00028246
PC 35:2	8.74E-06	5.0583	0.00030661
PC 37:1|PC 18:0_19:1	8.74E-06	5.0583	0.00030661
PC P-36:1 or PC O-36:2	8.74E-06	5.0583	0.00030661
1-Methylguanosine	1.25E-05	4.9024	0.00040029
isocitric acid	1.25E-05	4.9024	0.00040029
PC 36:4 Isomer B	1.25E-05	4.9024	0.00040029
fumaric acid	1.49E-05	4.8262	0.00043832
PC 37:2 Isomer B	1.49E-05	4.8262	0.00043832
PC 39:4	1.49E-05	4.8262	0.00043832
PC P-36:1 or PC O-36:2 Isomer A	1.77E-05	4.7513	0.00050714
1_LPC 15:0-d5 iSTD	2.10E-05	4.6775	0.00055712
1_SM 16:1-d9 d18:1/16:1 iSTD	2.10E-05	4.6775	0.00055712
SM d37:1	2.10E-05	4.6775	0.00055712
PC 39:4|PC 19:0_20:4	2.48E-05	4.6048	0.00061371
PC O-34:0	2.48E-05	4.6048	0.00061371
TG 46:5	2.48E-05	4.6048	0.00061371
gamma-Glutamyltyrosine	2.93E-05	4.5332	0.00069229
lysine	2.93E-05	4.5332	0.00069229
Cortisone	3.45E-05	4.4626	0.00079708
TG 44:0	4.05E-05	4.3931	0.00089736
TG 58:5|TG 22:1_18:2_18:2	4.05E-05	4.3931	0.00089736
1_LPG 15:0-d5 iSTD	4.74E-05	4.3245	0.00091942
6,7-Dihydroxycoumarin	4.74E-05	4.3245	0.00091942
FA 20:3 (homo-gamma-linolenic acid)	4.74E-05	4.3245	0.00091942
N,N-Dimethylarginine	4.74E-05	4.3245	0.00091942
SM d38:2	4.74E-05	4.3245	0.00091942
TG 46:1	4.74E-05	4.3245	0.00091942
TG 48:4 Isomer B	4.74E-05	4.3245	0.00091942
1_LPG 19:0-d5 iSTD	5.53E-05	4.2569	0.00095489
1_PC 17:0/18:1-d5 iSTD	5.53E-05	4.2569	0.00095489
1_SM 24:1-d9 d18:1/24:1 iSTD	5.53E-05	4.2569	0.00095489
3'-O-Methylinosine	5.53E-05	4.2569	0.00095489
oxoproline	5.53E-05	4.2569	0.00095489
PC 38:4 Isomer A	5.53E-05	4.2569	0.00095489
PC P-32:0 or PC O-32:1	5.53E-05	4.2569	0.00095489
1_LPI 19:0-d5 iSTD	6.45E-05	4.1903	0.0010468
1_PE 17:0/16:1-d5 iSTD	6.45E-05	4.1903	0.0010468
1_SM 20:1 d18:1/20:1-d9 iSTD	6.45E-05	4.1903	0.0010468
TG 46:4 Isomer A	6.45E-05	4.1903	0.0010468
1_PC 17:0/14:1-d5 iSTD	7.51E-05	4.1246	0.0011332
PE P-38:4 or PE O-38:5	7.51E-05	4.1246	0.0011332
SM d41:2	7.51E-05	4.1246	0.0011332
TG 48:1	7.51E-05	4.1246	0.0011332
Tyrosine	7.51E-05	4.1246	0.0011332
L-Citrulline	8.71E-05	4.0598	0.001184
SM 35:1;2O	8.71E-05	4.0598	0.001184
SM d34:2	8.71E-05	4.0598	0.001184
SM d43:2	8.71E-05	4.0598	0.001184
TG 46:0	8.71E-05	4.0598	0.001184
TG 46:2	8.71E-05	4.0598	0.001184
TG 48:5	8.71E-05	4.0598	0.001184
TG 56:3	8.71E-05	4.0598	0.001184
PC 40:4 Isomer A	0.00010096	3.9959	0.0013222
PE P-36:4 or PE O-36:5	0.00010096	3.9959	0.0013222
TG 62:4	0.00010096	3.9959	0.0013222
1_PI 17:0/14:1-d5 iSTD	0.00011673	3.9328	0.0014585
CAR 16:0	0.00011673	3.9328	0.0014585
SM d43:1	0.00011673	3.9328	0.0014585
TG 48:0	0.00011673	3.9328	0.0014585
1_LPC 17:0-d5 iSTD	0.00013471	3.8706	0.0015917
1_SM 18:1 d18:1/18:1-d9 iSTD	0.00013471	3.8706	0.0015917
hypotaurine	0.00013471	3.8706	0.0015917
SM d36:3	0.00013471	3.8706	0.0015917
tyrosine	0.00013471	3.8706	0.0015917
1_LPC 19:0-d5 iSTD	0.00015516	3.8092	0.0017036
1_LPE 19:0-d5 iSTD	0.00015516	3.8092	0.0017036
FA 16:0	0.00015516	3.8092	0.0017036
PC 38:4 Isomer C	0.00015516	3.8092	0.0017036
PC O-34:2	0.00015516	3.8092	0.0017036
PC P-34:1 or PC O-34:2 Isomer B	0.00015516	3.8092	0.0017036
TG 46:3 Isomer A	0.00015516	3.8092	0.0017036
FA 19:0	0.00017839	3.7486	0.0018645
PC O-34:1	0.00017839	3.7486	0.0018645
Phenylalanine	0.00017839	3.7486	0.0018645
SM d39:2	0.00017839	3.7486	0.0018645
TG 58:8 Isomer A	0.00017839	3.7486	0.0018645
1_LPS 15:0-d5 iSTD	0.00020471	3.6889	0.0020047
1_PC 17:0/16:1-d5 iSTD	0.00020471	3.6889	0.0020047
1_SM 22:1 d18:1/22:1-d9 iSTD	0.00020471	3.6889	0.0020047
2-ketoisocaproic acid	0.00020471	3.6889	0.0020047
Histidine	0.00020471	3.6889	0.0020047
SM d36:0	0.00020471	3.6889	0.0020047
TG 45:1|TG 12:0_15:0_18:1	0.00020471	3.6889	0.0020047
1_LPE 17:0-d5 iSTD	0.0002345	3.6299	0.0021421
1_LPI 17:0-d5 iSTD	0.0002345	3.6299	0.0021421
Glutamine	0.0002345	3.6299	0.0021421
PC P-38:2 or PC O-38:3	0.0002345	3.6299	0.0021421
PE 38:2	0.0002345	3.6299	0.0021421
TG 56:2	0.0002345	3.6299	0.0021421
TG 58:9	0.0002345	3.6299	0.0021421
TG 60:3	0.0002345	3.6299	0.0021421
1_SM 22:1-d9 d18:1/22:1 iSTD	0.00026815	3.5716	0.0023698
DL-.beta.-Hydroxypalmitic acid	0.00026815	3.5716	0.0023698
PC 37:1	0.00026815	3.5716	0.0023698
PC O-32:0	0.00026815	3.5716	0.0023698
heptadecanoic acid	0.00030611	3.5141	0.0025794
PC 35:1	0.00030611	3.5141	0.0025794
PE 38:4 Isomer A	0.00030611	3.5141	0.0025794
SM d41:2 Isomer B	0.00030611	3.5141	0.0025794
TG 44:1	0.00030611	3.5141	0.0025794
TG 64:3	0.00030611	3.5141	0.0025794
1_LPG 17:0-d5 iSTD	0.00034884	3.4574	0.0027882
guanine	0.00034884	3.4574	0.0027882
PC P-34:1 or PC O-34:2	0.00034884	3.4574	0.0027882
phenylalanine	0.00034884	3.4574	0.0027882
TG 42:1	0.00034884	3.4574	0.0027882
TG 52:7|TG 12:0_18:1_22:6	0.00034884	3.4574	0.0027882
TG 56:4	0.00034884	3.4574	0.0027882
1_CAR 18:0-d3 iSTD	0.00039689	3.4013	0.0030381
1_FA 20:4-d11 (arachidonic acid) iSTD	0.00039689	3.4013	0.0030381
1_PE 17:0/14:1-d5 iSTD	0.00039689	3.4013	0.0030381
CE 18:2	0.00039689	3.4013	0.0030381
TG 56:1	0.00039689	3.4013	0.0030381
TG 60:6	0.00039689	3.4013	0.0030381
1_CUDA iSTD	0.00045081	3.346	0.0032452
1_LPS 17:0-d5 iSTD	0.00045081	3.346	0.0032452
1_PE 17:0/18:1-d5 iSTD	0.00045081	3.346	0.0032452
1_PE 17:0/22:4-d5 iSTD	0.00045081	3.346	0.0032452
alanine	0.00045081	3.346	0.0032452
Lysine	0.00045081	3.346	0.0032452
Methioninesulfoxide A	0.00045081	3.346	0.0032452
TG 53:0	0.00045081	3.346	0.0032452
TG 60:5	0.00045081	3.346	0.0032452
1_FA 18:1-d9 (oleic acid) iSTD	0.00051124	3.2914	0.0032883
2-Aminoacetophenone	0.00051124	3.2914	0.0032883
3-Oxopentanoic acid	0.00051124	3.2914	0.0032883
9-(2,3-Dihydroxypropoxy)-9-oxononanoic acid	0.00051124	3.2914	0.0032883
Biliverdin	0.00051124	3.2914	0.0032883
CAR 18:2	0.00051124	3.2914	0.0032883
CE 20:4	0.00051124	3.2914	0.0032883
glycerol	0.00051124	3.2914	0.0032883
PE O-40:5|PE O-18:1_22:4	0.00051124	3.2914	0.0032883
Pyruvic acid	0.00051124	3.2914	0.0032883
SM d36:1	0.00051124	3.2914	0.0032883
TG 44:2	0.00051124	3.2914	0.0032883
TG 48:2	0.00051124	3.2914	0.0032883
TG 48:4 Isomer A	0.00051124	3.2914	0.0032883
TG 54:1	0.00051124	3.2914	0.0032883
TG 54:2	0.00051124	3.2914	0.0032883
TG 54:3	0.00051124	3.2914	0.0032883
TG 58:3	0.00051124	3.2914	0.0032883
1_Cer 20:1 d18:1-d7/20:1 iSTD	0.00057885	3.2374	0.0034572
1_DG 17:0/16:1-d5 iSTD	0.00057885	3.2374	0.0034572
1_TG 14:0/15:1/14:0-d5 iSTD	0.00057885	3.2374	0.0034572
1'-Hydroxymidazolam	0.00057885	3.2374	0.0034572
2-Amino-1-phenylethanol	0.00057885	3.2374	0.0034572
Artesunate	0.00057885	3.2374	0.0034572
Asp-Phe	0.00057885	3.2374	0.0034572
LPC 18:3	0.00057885	3.2374	0.0034572
Midazolam	0.00057885	3.2374	0.0034572
Prostaglandin E1	0.00057885	3.2374	0.0034572
TG 46:3 Isomer B	0.00057885	3.2374	0.0034572
TG 52:6 Isomer A	0.00057885	3.2374	0.0034572
TG 58:10	0.00057885	3.2374	0.0034572
1_PG 17:0/18:1-d5 iSTD	0.00065439	3.1842	0.0037438
CAR 14:1	0.00065439	3.1842	0.0037438
FA 18:1 (oleic acid)	0.00065439	3.1842	0.0037438
Taurocholic acid	0.00065439	3.1842	0.0037438
TG 42:2	0.00065439	3.1842	0.0037438
TG 48:3	0.00065439	3.1842	0.0037438
TG 56:0	0.00065439	3.1842	0.0037438
Tripelennamine	0.00065439	3.1842	0.0037438
1_Cer 24:1 d18:1-d7/24:1 iSTD	0.00073867	3.1316	0.0039947
1_PC 17:0/20:3-d5 iSTD	0.00073867	3.1316	0.0039947
4-Acetylbutyric acid	0.00073867	3.1316	0.0039947
9-Phenanthrenol	0.00073867	3.1316	0.0039947
Alanine	0.00073867	3.1316	0.0039947
CAR 12:1	0.00073867	3.1316	0.0039947
LPC 20:1	0.00073867	3.1316	0.0039947
PE 38:5|PE 18:0_20:5	0.00073867	3.1316	0.0039947
SM d42:2 Isomer B	0.00073867	3.1316	0.0039947
TG 57:2	0.00073867	3.1316	0.0039947
TG 58:8|TG 18:1_18:2_22:5	0.00073867	3.1316	0.0039947
1_CAR 12:0-d3 iSTD	0.00083255	3.0796	0.0042289
1_SM 16:1 d18:1/16:1-d9 iSTD	0.00083255	3.0796	0.0042289
1_TG 14:0/13:0/14:0-d5 iSTD	0.00083255	3.0796	0.0042289
2-hydroxybutanoic acid	0.00083255	3.0796	0.0042289
CAR 14:2	0.00083255	3.0796	0.0042289
Dihydrocapsaicin	0.00083255	3.0796	0.0042289
L-(.+/-.)-Alliin	0.00083255	3.0796	0.0042289
PC 34:2	0.00083255	3.0796	0.0042289
Ser-Val	0.00083255	3.0796	0.0042289
SM d40:2 Isomer B	0.00083255	3.0796	0.0042289
TG 54:0	0.00083255	3.0796	0.0042289
TG 58:2	0.00083255	3.0796	0.0042289
TG 58:4	0.00083255	3.0796	0.0042289
1_CAR 10:0-d3 iSTD	0.00093698	3.0283	0.0045468
1_LPE 15:0-d5 iSTD	0.00093698	3.0283	0.0045468
1_Sphingosine d17:1 iSTD	0.00093698	3.0283	0.0045468
2-hydroxyvaleric acid	0.00093698	3.0283	0.0045468
CE 20:3	0.00093698	3.0283	0.0045468
Diclofenac	0.00093698	3.0283	0.0045468
Linoleic acid	0.00093698	3.0283	0.0045468
Methioninesulfoxide	0.00093698	3.0283	0.0045468
PE O-38:5|PE O-16:1_22:4	0.00093698	3.0283	0.0045468
TG 50:0	0.00093698	3.0283	0.0045468
(.+/-.)-Norketamine	0.001053	2.9776	0.00485
1_DG 17:0/20:3-d5 iSTD	0.001053	2.9776	0.00485
3'-O-Methylcytidine	0.001053	2.9776	0.00485
4-Vinylphenol	0.001053	2.9776	0.00485
LPC 18:2 Isomer B	0.001053	2.9776	0.00485
LPC 20:5	0.001053	2.9776	0.00485
LPE 20:4	0.001053	2.9776	0.00485
PE P-38:3 or PE O-38:4	0.001053	2.9776	0.00485
TG 50:5	0.001053	2.9776	0.00485
TG 50:6	0.001053	2.9776	0.00485
TG 52:1	0.001053	2.9776	0.00485
TG 62:3	0.001053	2.9776	0.00485
1_FA 16:0-d3 (palmitic acid) iSTD	0.0011816	2.9275	0.0052858
1_SM 20:1-d9 d18:1/20:1 iSTD	0.0011816	2.9275	0.0052858
Phenylacetaldehyde	0.0011816	2.9275	0.0052858
TG 52:0	0.0011816	2.9275	0.0052858
TG 54:9	0.0011816	2.9275	0.0052858
TG 55:1 Isomer A	0.0011816	2.9275	0.0052858
Urobilin	0.0011816	2.9275	0.0052858
6-Hydroxycaproic acid	0.0013242	2.8781	0.0057118
Ala-Val	0.0013242	2.8781	0.0057118
FA 17:0 (margaric acid)	0.0013242	2.8781	0.0057118
N2-(1-Oxo-4-phenylbutyl)-L-glutamine	0.0013242	2.8781	0.0057118
palmitic acid	0.0013242	2.8781	0.0057118
PC P-34:1 or PC O-34:2 Isomer A	0.0013242	2.8781	0.0057118
TG 56:5 Isomer A	0.0013242	2.8781	0.0057118
TG 58:1	0.0013242	2.8781	0.0057118
TG 60:11	0.0013242	2.8781	0.0057118
Cystine	0.0014818	2.8292	0.0062433
PC P-34:0 or PC O-34:1	0.0014818	2.8292	0.0062433
PC P-38:3 or PC O-38:4 Isomer A	0.0014818	2.8292	0.0062433
TG 47:1|TG 14:0_15:0_18:1	0.0014818	2.8292	0.0062433
TG 59:2	0.0014818	2.8292	0.0062433
tocopherol gamma-	0.0014818	2.8292	0.0062433
1_Cer 16:1 d18:1-d7/16:1 iSTD	0.001656	2.7809	0.0067168
1_TG 14:0/17:1/14:0-d5 iSTD	0.001656	2.7809	0.0067168
beta-Alanine	0.001656	2.7809	0.0067168
Creatinine	0.001656	2.7809	0.0067168
Cytosine	0.001656	2.7809	0.0067168
Pseudouridine	0.001656	2.7809	0.0067168
TG 54:4 Isomer A	0.001656	2.7809	0.0067168
TG 57:1	0.001656	2.7809	0.0067168
Thiamine	0.001656	2.7809	0.0067168
Tryptophan	0.001656	2.7809	0.0067168
1_CE 22:1 iSTD	0.0018482	2.7333	0.0072265
1_Cer 22:1 d18:1-d7/22:1 iSTD	0.0018482	2.7333	0.0072265
adipic acid	0.0018482	2.7333	0.0072265
Cer d34:2	0.0018482	2.7333	0.0072265
FA 18:2	0.0018482	2.7333	0.0072265
PC 34:0	0.0018482	2.7333	0.0072265
Protoporphyrin IX	0.0018482	2.7333	0.0072265
Taurine	0.0018482	2.7333	0.0072265
TG 50:1	0.0018482	2.7333	0.0072265
TG 60:2	0.0018482	2.7333	0.0072265
1_PC 17:0/22:4-d5 iSTD	0.0020599	2.6862	0.0077211
7-Oxoabieta-8,11,13-trien-18-oic acid	0.0020599	2.6862	0.0077211
Cholesterol	0.0020599	2.6862	0.0077211
Glycochenodeoxycholic acid	0.0020599	2.6862	0.0077211
ketoisoleucine	0.0020599	2.6862	0.0077211
myo-inositol	0.0020599	2.6862	0.0077211
PE P-40:4 or PE O-40:5 Isomer A	0.0020599	2.6862	0.0077211
stearic acid	0.0020599	2.6862	0.0077211
Tauro-omega-Muricholic acid	0.0020599	2.6862	0.0077211
TG 47:0|TG 14:0_16:0_17:0	0.0020599	2.6862	0.0077211
TG 55:1 Isomer B	0.0020599	2.6862	0.0077211
TG 56:10	0.0020599	2.6862	0.0077211
1_SM 18:1-d9 d18:1/18:1 iSTD	0.0022929	2.6396	0.0083636
2-hydroxyisovaleric acid	0.0022929	2.6396	0.0083636
Asp-Arg	0.0022929	2.6396	0.0083636
Hypoxanthine	0.0022929	2.6396	0.0083636
LPC 22:6	0.0022929	2.6396	0.0083636
PC 36:2	0.0022929	2.6396	0.0083636
PI 38:4	0.0022929	2.6396	0.0083636
Taurodeoxycholic acid	0.0022929	2.6396	0.0083636
1-Methyladenosine	0.0025489	2.5936	0.009114
CAR 18:1	0.0025489	2.5936	0.009114
isoribose	0.0025489	2.5936	0.009114
PC 31:0	0.0025489	2.5936	0.009114
SM d33:1	0.0025489	2.5936	0.009114
SM d39:1	0.0025489	2.5936	0.009114
Acetylenedicarboxylic acid	0.0028299	2.5482	0.0097965
Cer d42:0	0.0028299	2.5482	0.0097965
creatinine	0.0028299	2.5482	0.0097965
leucine	0.0028299	2.5482	0.0097965
Liquiritigenin	0.0028299	2.5482	0.0097965
Oleic acid	0.0028299	2.5482	0.0097965
SM 40:9;2O	0.0028299	2.5482	0.0097965
TG 50:2	0.0028299	2.5482	0.0097965
TG 55:2	0.0028299	2.5482	0.0097965
TG 64:4	0.0028299	2.5482	0.0097965
1_DG 17:0/22:4-d5 iSTD	0.003138	2.5034	0.01056
4-Aminomethylcyclohexanecarboxylic acid	0.003138	2.5034	0.01056
4-Hydroxyquinoline	0.003138	2.5034	0.01056
adenosine-5-monophosphate	0.003138	2.5034	0.01056
Guanine	0.003138	2.5034	0.01056
PC 33:2	0.003138	2.5034	0.01056
PC 33:3	0.003138	2.5034	0.01056
PE 40:6|PE 18:0_22:6	0.003138	2.5034	0.01056
Synephrine	0.003138	2.5034	0.01056
1_DG 17:0/18:1-d5 iSTD	0.0034752	2.459	0.011517
erythritol	0.0034752	2.459	0.011517
Hexadecanedioic acid	0.0034752	2.459	0.011517
SM 34:1;2O	0.0034752	2.459	0.011517
TG 59:3	0.0034752	2.459	0.011517
1_Cholesterol-d7 iSTD	0.0038441	2.4152	0.012147
1_SM 24:1 d18:1/24:1-d9 iSTD5	0.0038441	2.4152	0.012147
3,4-Dihydroxybenzoic acid	0.0038441	2.4152	0.012147
arabitol	0.0038441	2.4152	0.012147
benzoic acid	0.0038441	2.4152	0.012147
Cortodoxone	0.0038441	2.4152	0.012147
Cystathionine	0.0038441	2.4152	0.012147
gamma-Glutamylmethionine	0.0038441	2.4152	0.012147
isoheptadecanoic acid	0.0038441	2.4152	0.012147
PC 40:10	0.0038441	2.4152	0.012147
PC P-38:3 or PC O-38:4 Isomer B	0.0038441	2.4152	0.012147
TG 50:4	0.0038441	2.4152	0.012147
TG 58:0	0.0038441	2.4152	0.012147
TG 58:7|TG 18:1_18:1_22:5	0.0038441	2.4152	0.012147
TG 62:2	0.0038441	2.4152	0.012147
uracil	0.0038441	2.4152	0.012147
1_PS 17:0/22:4-d5 iSTD	0.0042469	2.3719	0.012931
2-ketoglucose dimethylacetal	0.0042469	2.3719	0.012931
5-Hydroxymethylcytidine	0.0042469	2.3719	0.012931
Benzoic acid	0.0042469	2.3719	0.012931
Carnosine	0.0042469	2.3719	0.012931
FA 16:1 (palmitoleic acid)	0.0042469	2.3719	0.012931
Naftopidil	0.0042469	2.3719	0.012931
phosphate	0.0042469	2.3719	0.012931
S-Adenosyl-homocysteine	0.0042469	2.3719	0.012931
TG 40:1	0.0042469	2.3719	0.012931
TG 45:0|TG 12:0_16:0_17:0	0.0042469	2.3719	0.012931
TG 50:3 Isomer A	0.0042469	2.3719	0.012931
TG 58:7|TG 18:0_18:1_22:6	0.0042469	2.3719	0.012931
PC 37:4 Isomer B	0.0046863	2.3292	0.014033
SM d40:3	0.0046863	2.3292	0.014033
TG 50:3 Isomer B	0.0046863	2.3292	0.014033
TG 56:7 Isomer B	0.0046863	2.3292	0.014033
trehalose	0.0046863	2.3292	0.014033
Vaccenic acid	0.0046863	2.3292	0.014033
1_PG 17:0/14:1-d5 iSTD	0.0051651	2.2869	0.014972
2-Mercaptobenzothiazole	0.0051651	2.2869	0.014972
3-hydroxybutyric acid	0.0051651	2.2869	0.014972
PC 38:7|PC 18:2_20:5	0.0051651	2.2869	0.014972
PC P-38:3 or PC O-38:4	0.0051651	2.2869	0.014972
PC P-38:4 or PC O-38:5 Isomer B	0.0051651	2.2869	0.014972
Syringic acid	0.0051651	2.2869	0.014972
TG 49:0	0.0051651	2.2869	0.014972
TG 49:1	0.0051651	2.2869	0.014972
TG 54:4|TG 16:0_18:0_20:4	0.0051651	2.2869	0.014972
TG 56:8 Isomer A	0.0051651	2.2869	0.014972
TG 60:4	0.0051651	2.2869	0.014972
2'-O-Methylguanosine	0.0056863	2.2452	0.016181
glutamine	0.0056863	2.2452	0.016181
glyceric acid	0.0056863	2.2452	0.016181
LPC 20:2	0.0056863	2.2452	0.016181
PE 36:1	0.0056863	2.2452	0.016181
SM d41:1	0.0056863	2.2452	0.016181
ST 27:1;O	0.0056863	2.2452	0.016181
1_PG 17:0/16:1-d5 iSTD	0.0062527	2.2039	0.017339
2-(1-Methyl-1H-imidazol-5-yl)acetic acid	0.0062527	2.2039	0.017339
3-Pyridylacetic acid	0.0062527	2.2039	0.017339
PC 38:3	0.0062527	2.2039	0.017339
PC P-36:3 or PC O-36:4	0.0062527	2.2039	0.017339
Salicylic acid	0.0062527	2.2039	0.017339
TG 54:6 Isomer B	0.0062527	2.2039	0.017339
TG 54:7 Isomer B	0.0062527	2.2039	0.017339
TG 54:8 Isomer A	0.0062527	2.2039	0.017339
TG 55:3	0.0062527	2.2039	0.017339
Anserine	0.0068679	2.1632	0.018571
arachidonic acid	0.0068679	2.1632	0.018571
caprylic acid	0.0068679	2.1632	0.018571
Glu-Val	0.0068679	2.1632	0.018571
Glycolic acid	0.0068679	2.1632	0.018571
isoleucine	0.0068679	2.1632	0.018571
PE 36:3	0.0068679	2.1632	0.018571
Sulfoacetic acid	0.0068679	2.1632	0.018571
TG 56:9	0.0068679	2.1632	0.018571
TG 58:6	0.0068679	2.1632	0.018571
1_Cer 18:1 d18:1-d7/18:1 iSTD	0.007535	2.1229	0.019977
1-Methylpseudouridine	0.007535	2.1229	0.019977
2-ethylcaproic acid	0.007535	2.1229	0.019977
Gly-Ile	0.007535	2.1229	0.019977
indole-3-lactate	0.007535	2.1229	0.019977
Proline-hydroxyproline	0.007535	2.1229	0.019977
TG 56:8 Isomer B	0.007535	2.1229	0.019977
TG 60:1	0.007535	2.1229	0.019977
15-Hydroxy-7-oxoabieta-8,11,13-trien-18-oic acid	0.0082579	2.0831	0.02163
4-hydroxymandelic acid	0.0082579	2.0831	0.02163
LPC 18:1 Isomer B	0.0082579	2.0831	0.02163
PC O-41:11	0.0082579	2.0831	0.02163
SM d42:0	0.0082579	2.0831	0.02163
1_PE 17:0/20:3-d5 iSTD	0.0090401	2.0438	0.023286
LPC 18:2 Isomer A	0.0090401	2.0438	0.023286
PE 36:2	0.0090401	2.0438	0.023286
pseudo uridine	0.0090401	2.0438	0.023286
SM d42:1	0.0090401	2.0438	0.023286
tartaric acid	0.0090401	2.0438	0.023286
TG 54:5 Isomer A	0.0090401	2.0438	0.023286
2-Hydroxyquinoline	0.0098856	2.005	0.024874
Bis(2,2,6,6-tetramethyl-4-piperidyl) sebacate	0.0098856	2.005	0.024874
CE 20:2	0.0098856	2.005	0.024874
citrulline	0.0098856	2.005	0.024874
glycolic acid	0.0098856	2.005	0.024874
maltose	0.0098856	2.005	0.024874
PC 36:5 Isomer D	0.0098856	2.005	0.024874
PC 40:5 Isomer B	0.0098856	2.005	0.024874
PE 36:1|PE 18:0_18:1	0.0098856	2.005	0.024874
suberic acid	0.0098856	2.005	0.024874
FA 20:4 (arachidonic acid)	0.010799	1.9666	0.026861
Kynurenic acid	0.010799	1.9666	0.026861
Methylsuccinic acid	0.010799	1.9666	0.026861
PC 36:3 Isomer B	0.010799	1.9666	0.026861
TG 56:7 Isomer A	0.010799	1.9666	0.026861
FA 24:1 (nervonic acid)	0.011784	1.9287	0.028979
PC 40:7	0.011784	1.9287	0.028979
SM 41:2;2O	0.011784	1.9287	0.028979
Taurochenodeoxycholic acid	0.011784	1.9287	0.028979
xylitol	0.011784	1.9287	0.028979
1_PS 17:0/18:1-d5 iSTD	0.012845	1.8913	0.03089
2'-O-Methyluridine	0.012845	1.8913	0.03089
CE 16:0	0.012845	1.8913	0.03089
N2,N2-Dimethylguanosine	0.012845	1.8913	0.03089
Nicotinamide	0.012845	1.8913	0.03089
Otenzepad	0.012845	1.8913	0.03089
PC 37:4 Isomer A	0.012845	1.8913	0.03089
PC P-36:4 or PC O-36:5	0.012845	1.8913	0.03089
TG 51:0|TG 16:0_17:0_18:0	0.012845	1.8913	0.03089
TG 53:1|TG 17:0_18:0_18:1	0.012845	1.8913	0.03089
2-picolinic acid	0.013987	1.8543	0.032696
3-Methylcatechol	0.013987	1.8543	0.032696
3-Methyluridine	0.013987	1.8543	0.032696
Arg-Ala	0.013987	1.8543	0.032696
Cer 43:1;2O	0.013987	1.8543	0.032696
hypoxanthine	0.013987	1.8543	0.032696
myristic acid	0.013987	1.8543	0.032696
N-acetylneuraminic acid	0.013987	1.8543	0.032696
N-Methylvaline	0.013987	1.8543	0.032696
Phthalic acid	0.013987	1.8543	0.032696
Pyroglutamic acid	0.013987	1.8543	0.032696
UDP-glucuronic acid	0.013987	1.8543	0.032696
Urea	0.013987	1.8543	0.032696
2-Hydroxybenzaldehyde	0.015215	1.8177	0.035114
FA 20:5 (eicosapentaenoic acid)	0.015215	1.8177	0.035114
linoleic acid	0.015215	1.8177	0.035114
LPC 22:5	0.015215	1.8177	0.035114
Parecoxib	0.015215	1.8177	0.035114
Propionic acid	0.015215	1.8177	0.035114
1_DG 17:0/14:1-d5 iSTD	0.016534	1.7816	0.037521
1_PS 17:0/16:1-d5 iSTD	0.016534	1.7816	0.037521
3-ureidopropionate	0.016534	1.7816	0.037521
beta-Hydroxymyristic acid	0.016534	1.7816	0.037521
Glutamic acid	0.016534	1.7816	0.037521
nonadecanoic acid	0.016534	1.7816	0.037521
TG 51:1	0.016534	1.7816	0.037521
TG 52:6|TG 16:1_18:2_18:3	0.016534	1.7816	0.037521
1_PS 17:0/14:1-d5 iSTD	0.01795	1.7459	0.040229
methanolphosphate	0.01795	1.7459	0.040229
PC 35:5;O|PC 20:4_15:1;O	0.01795	1.7459	0.040229
putrescine	0.01795	1.7459	0.040229
Sinapine	0.01795	1.7459	0.040229
TG 49:3	0.01795	1.7459	0.040229
1_TG 18:1/21:2/18:1-d5 iSTD	0.019467	1.7107	0.042748
4-Guanidinobutyric acid	0.019467	1.7107	0.042748
Cer d42:1	0.019467	1.7107	0.042748
Leucine	0.019467	1.7107	0.042748
phenylethylamine	0.019467	1.7107	0.042748
PI 40:4	0.019467	1.7107	0.042748
ribose	0.019467	1.7107	0.042748
SM d40:0	0.019467	1.7107	0.042748
TG 52:5	0.019467	1.7107	0.042748
valine	0.019467	1.7107	0.042748
1_PI 17:0/22:4-d5 iSTD	0.021091	1.6759	0.045761
campesterol	0.021091	1.6759	0.045761
heptanoic acid	0.021091	1.6759	0.045761
N-Methylalanine	0.021091	1.6759	0.045761
oleic acid	0.021091	1.6759	0.045761
PC 34:3 Isomer C	0.021091	1.6759	0.045761
Cer d40:0	0.022829	1.6415	0.049139
PC 40:7 Isomer A	0.022829	1.6415	0.049139
PE 38:6	0.022829	1.6415	0.049139
TG 51:5	0.022829	1.6415	0.049139
