# Supplementary material for: Unbiased serum metabolomic analysis in cats with naturally occurring chronic enteropathies before and after medical intervention
Source: Sci Rep. 2024 Mar 23;14:6939. doi: 10.1038/s41598-024-57004-2 (PMC10960826; doi:10.1038/s41598-024-57004-2)
Supplement: Supplementary file 5 — Supplementary Table 5. [file 41598_2024_57004_MOESM5_ESM.xlsx]

## Sheet: Sheet1
Supplementary Table 5. Illustration of availability and sample pairing for a total of 14 cats with IBD and 14 cats with LGITL samples before and after medical intervention
IBD	Pre	Post
IBD 1	X
IBD 2	X
IBD 3	X	X
IBD 4	X	X
IBD 5	X	X
IBD 6	X	X
IBD 7	X	X
IBD 8	X	X
IBD 9	X	X
IBD 10	X	X
IBD 11		X
IBD 12	X	X
IBD 13	X	X
IBD 14	X	X
SUBTOTAL IBD	13	12
SCL	Pre	Post
LGITL 1	X	X
LGITL 2	X	X
LGITL 3	X	X
LGITL 4	X	X
LGITL 5	X	X
LGITL 6	X	X
LGITL 7	X	X
LGITL 8	X	X
LGITL 9		X
LGITL 10	X	X
LGITL 11	X	X
LGITL 12	X	X
LGITL 13	X	X
LGITL 14	X	X
SUBTOTAL SCL	13	14
