# Supplementary material for: Unbiased serum metabolomic analysis in cats with naturally occurring chronic enteropathies before and after medical intervention
Source: Sci Rep. 2024 Mar 23;14:6939. doi: 10.1038/s41598-024-57004-2 (PMC10960826; doi:10.1038/s41598-024-57004-2)
Supplement: Supplementary file 6 — Supplementary Table 6. [file 41598_2024_57004_MOESM6_ESM.csv]

Supplementary Table 6. Significant features by t-test, with p<0.05, FDR corrected, for CE cats pre vs post treatment
	t.stat	p.value	#NAME?	FDR
Alanine	-9.4317	2.53E-12	11.597	2.76E-09
beta-Alanine	-8.7433	2.43E-11	10.614	1.32E-08
TG 48:1	8.4067	7.49E-11	10.125	2.72E-08
TG 48:0	8.0958	2.14E-10	9.6702	5.64E-08
N,N-Dimethylarginine	-8.0392	2.59E-10	9.5869	5.64E-08
1-Methylguanosine	-7.3928	2.35E-09	8.6282	4.27E-07
Glu-Lys	-7.2842	3.42E-09	8.4659	4.88E-07
Lysine	-7.2706	3.58E-09	8.4456	4.88E-07
2'-O-Methylguanosine	-7.2159	4.33E-09	8.3637	5.24E-07
lysine	-6.9599	1.05E-08	7.9802	1.00E-06
LPC 18:2 Isomer B	6.9447	1.10E-08	7.9575	1.00E-06
TG 48:2	6.9437	1.11E-08	7.9559	1.00E-06
TG 46:0	6.8991	1.29E-08	7.8889	1.08E-06
TG 50:0	6.7743	1.99E-08	7.7015	1.55E-06
1_PE 17:0/16:1-d5 iSTD	-6.7444	2.21E-08	7.6566	1.60E-06
TG 49:1	6.7222	2.38E-08	7.6233	1.62E-06
1_SM 20:1 d18:1/20:1-d9 iSTD	-6.5763	3.95E-08	7.4039	2.53E-06
LPC 18:2 Isomer A	6.5402	4.47E-08	7.3496	2.55E-06
1_PE 17:0/14:1-d5 iSTD	-6.5253	4.71E-08	7.3273	2.55E-06
N-Acetylcytidine	-6.5133	4.91E-08	7.3093	2.55E-06
1-Methyladenosine	-6.5122	4.92E-08	7.3076	2.55E-06
alanine	-6.4251	6.66E-08	7.1766	3.30E-06
LPC 18:2	6.407	7.09E-08	7.1494	3.36E-06
TG 46:1	6.309	9.95E-08	7.0021	4.45E-06
Histidine	-6.3016	1.02E-07	6.9909	4.45E-06
1_PS 17:0/22:4-d5 iSTD	-6.2783	1.11E-07	6.956	4.63E-06
1'-Hydroxymidazolam .beta.-D-glucuronide	-6.2504	1.22E-07	6.914	4.92E-06
TG 49:0	6.2087	1.41E-07	6.8514	5.18E-06
TG 47:0|TG 14:0_16:0_17:0	6.2066	1.42E-07	6.8482	5.18E-06
1_SM 16:1-d9 d18:1/16:1 iSTD	-6.2049	1.43E-07	6.8457	5.18E-06
TG 49:3	6.1948	1.48E-07	6.8305	5.19E-06
TG 46:3 Isomer A	6.1547	1.70E-07	6.7703	5.77E-06
TG 47:1|TG 14:0_15:0_18:1	6.0777	2.21E-07	6.6547	7.31E-06
1_PI 17:0/14:1-d5 iSTD	-6.0421	2.50E-07	6.6014	8.02E-06
PC 36:3 Isomer B	6.0235	2.67E-07	6.5735	8.16E-06
1_LPC 15:0-d5 iSTD	-6.0206	2.70E-07	6.5691	8.16E-06
1_Cer 16:1 d18:1-d7/16:1 iSTD	-5.9561	3.37E-07	6.4724	9.92E-06
SM d36:1	-5.9371	3.60E-07	6.444	1.02E-05
TG 50:3 Isomer A	5.9263	3.73E-07	6.4279	1.02E-05
Glutamine	-5.9241	3.76E-07	6.4245	1.02E-05
1_TG 16:0/15:1/16:0-d5 iSTD	-5.9021	4.06E-07	6.3915	1.08E-05
1'-Hydroxymidazolam	-5.8918	4.21E-07	6.3761	1.09E-05
1_PE 17:0/18:1-d5 iSTD	-5.8677	4.57E-07	6.3402	1.16E-05
Midazolam	-5.8473	4.90E-07	6.3095	1.21E-05
TG 48:3	5.825	5.29E-07	6.2763	1.28E-05
PC 34:3 Isomer B	5.8032	5.71E-07	6.2437	1.35E-05
2-hydroxyvaleric acid	-5.7471	6.92E-07	6.1598	1.60E-05
TG 50:1	5.709	7.89E-07	6.103	1.76E-05
1_TG 14:0/13:0/14:0-d5 iSTD	-5.7003	8.13E-07	6.09	1.76E-05
Pseudouridine	-5.697	8.22E-07	6.0851	1.76E-05
TG 48:4 Isomer B	5.6962	8.24E-07	6.084	1.76E-05
TG 52:0	5.6704	9.01E-07	6.0455	1.89E-05
TG 49:2	5.6649	9.18E-07	6.0373	1.89E-05
PC 34:3;O|PC 18:2_16:1;O	-5.6567	9.44E-07	6.0251	1.89E-05
1_Cer 18:1 d18:1-d7/18:1 iSTD	-5.6542	9.52E-07	6.0214	1.89E-05
1_DG 17:0/16:1-d5 iSTD	-5.6302	1.03E-06	5.9856	2.01E-05
1_SM 22:1-d9 d18:1/22:1 iSTD	-5.6217	1.06E-06	5.973	2.03E-05
1_SM 22:1 d18:1/22:1-d9 iSTD	-5.6067	1.12E-06	5.9506	2.09E-05
TG 46:4 Isomer A	5.5949	1.17E-06	5.933	2.09E-05
TG 46:2	5.5943	1.17E-06	5.9321	2.09E-05
PC 36:3 Isomer A	5.5942	1.17E-06	5.9319	2.09E-05
1_LPI 19:0-d5 iSTD	-5.576	1.24E-06	5.9049	2.17E-05
1_TG 14:0/15:1/14:0-d5 iSTD	-5.5742	1.25E-06	5.9022	2.17E-05
1_LPE 17:0-d5 iSTD	-5.5689	1.28E-06	5.8944	2.17E-05
1_TG 14:0/17:1/14:0-d5 iSTD	-5.5495	1.36E-06	5.8654	2.28E-05
1_LPE 19:0-d5 iSTD	-5.5407	1.40E-06	5.8524	2.32E-05
PC 36:4 Isomer A	5.5355	1.43E-06	5.8446	2.32E-05
LPC 18:3	5.5175	1.52E-06	5.8179	2.44E-05
2-aminobutyric acid	-5.502	1.60E-06	5.7949	2.50E-05
Prostaglandin E1	-5.4994	1.62E-06	5.791	2.50E-05
1_PC 17:0/22:4-d5 iSTD	-5.4963	1.64E-06	5.7865	2.50E-05
1_PE 17:0/22:4-d5 iSTD	-5.4909	1.67E-06	5.7785	2.50E-05
TG 56:0	5.4886	1.68E-06	5.775	2.50E-05
1_CAR 18:0-d3 iSTD	-5.4809	1.72E-06	5.7636	2.54E-05
1_LPC 17:0-d5 iSTD	-5.4452	1.95E-06	5.7106	2.83E-05
L-(.+/-.)-Alliin	-5.4177	2.14E-06	5.6699	3.03E-05
Methioninesulfoxide	5.4175	2.14E-06	5.6697	3.03E-05
TG 50:6	5.4077	2.21E-06	5.6552	3.09E-05
TG 50:2	5.404	2.24E-06	5.6497	3.09E-05
1_PC 17:0/20:3-d5 iSTD	-5.3939	2.32E-06	5.6347	3.16E-05
1_Cer 24:1 d18:1-d7/24:1 iSTD	-5.3869	2.38E-06	5.6243	3.19E-05
1_LPI 15:0-d5 iSTD	-5.3839	2.40E-06	5.62	3.19E-05
Glycerophosphocholine	5.3758	2.47E-06	5.608	3.21E-05
5.alpha.-Pregnan-3.alpha.,17-diol-20-one 3-sulfate	-5.3746	2.48E-06	5.6061	3.21E-05
1_Cer 20:1 d18:1-d7/20:1 iSTD	-5.3676	2.54E-06	5.5958	3.25E-05
1_Cer 22:1 d18:1-d7/22:1 iSTD	-5.3629	2.58E-06	5.589	3.26E-05
1_Sphingosine d17:1 iSTD	-5.3545	2.65E-06	5.5765	3.32E-05
1_CE 22:1 iSTD	-5.3435	2.75E-06	5.5603	3.41E-05
TG 53:0	5.3346	2.84E-06	5.5471	3.47E-05
SM d40:3	-5.3248	2.93E-06	5.5326	3.55E-05
TG 51:1	5.3167	3.02E-06	5.5206	3.57E-05
PC 37:4	-5.3162	3.02E-06	5.5199	3.57E-05
1_SM 24:1-d9 d18:1/24:1 iSTD	-5.3133	3.05E-06	5.5156	3.57E-05
3-Oxopentanoic acid	-5.3081	3.11E-06	5.5079	3.60E-05
TG 50:5	5.3044	3.14E-06	5.5025	3.60E-05
SM d36:2	-5.2992	3.20E-06	5.4949	3.63E-05
SM d36:0	-5.2951	3.25E-06	5.4888	3.64E-05
Kynurenic acid	-5.2899	3.30E-06	5.4812	3.66E-05
1_SM 18:1 d18:1/18:1-d9 iSTD	-5.2876	3.33E-06	5.4777	3.66E-05
N2-(1-Oxo-4-phenylbutyl)-L-glutamine	-5.2846	3.36E-06	5.4734	3.66E-05
1_DG 17:0/20:3-d5 iSTD	-5.2679	3.56E-06	5.4486	3.84E-05
TG 54:0	5.2514	3.76E-06	5.4243	4.02E-05
1_LPG 19:0-d5 iSTD	-5.231	4.03E-06	5.3943	4.16E-05
1_CUDA iSTD	-5.2308	4.04E-06	5.394	4.16E-05
1_LPC 19:0-d5 iSTD	-5.2299	4.05E-06	5.3927	4.16E-05
TG 52:1	5.2296	4.05E-06	5.3922	4.16E-05
1_DG 17:0/18:1-d5 iSTD	-5.227	4.09E-06	5.3884	4.16E-05
CAR 18:2	-5.2239	4.13E-06	5.3838	4.17E-05
CAR 16:0	-5.2208	4.17E-06	5.3794	4.17E-05
TG 52:6 Isomer A	5.2089	4.35E-06	5.3618	4.30E-05
1_PI 17:0/22:4-d5 iSTD	-5.1998	4.48E-06	5.3484	4.37E-05
1_PC 17:0/18:1-d5 iSTD	-5.199	4.50E-06	5.3473	4.37E-05
Propionic acid	-5.164	5.06E-06	5.2959	4.88E-05
1-Methyl-L-histidine	-5.1552	5.21E-06	5.283	4.96E-05
CAR 12:1	-5.1519	5.27E-06	5.2781	4.96E-05
Orotic acid	-5.1484	5.33E-06	5.273	4.96E-05
Cer d34:0	5.1471	5.36E-06	5.2711	4.96E-05
TG 55:1 Isomer B	5.1463	5.37E-06	5.2699	4.96E-05
isoleucine	-5.1439	5.41E-06	5.2664	4.96E-05
TG 51:2	5.1241	5.79E-06	5.2373	5.23E-05
1_SM 24:1 d18:1/24:1-d9 iSTD5	-5.1229	5.81E-06	5.2357	5.23E-05
1_SM 16:1 d18:1/16:1-d9 iSTD	-5.1128	6.01E-06	5.2208	5.37E-05
1_CAR 10:0-d3 iSTD	-5.1028	6.22E-06	5.2062	5.51E-05
1_FA 16:0-d3 (palmitic acid) iSTD	-5.0811	6.69E-06	5.1744	5.88E-05
1_CAR 12:0-d3 iSTD	-5.074	6.85E-06	5.164	5.97E-05
PC P-36:1 or PC O-36:2 Isomer B	-5.0706	6.93E-06	5.159	5.99E-05
CAR 18:1	-5.066	7.04E-06	5.1523	5.99E-05
1_DG 17:0/22:4-d5 iSTD	-5.066	7.04E-06	5.1523	5.99E-05
TG 52:7|TG 12:0_18:1_22:6	5.0585	7.22E-06	5.1414	6.09E-05
TG 64:3	5.0566	7.27E-06	5.1386	6.09E-05
Cystine	-5.0493	7.45E-06	5.128	6.19E-05
TG 50:4	5.045	7.56E-06	5.1216	6.24E-05
SM d38:2	-5.0351	7.81E-06	5.1072	6.40E-05
TG 51:0|TG 16:0_17:0_18:0	5.0268	8.03E-06	5.095	6.53E-05
5-Methoxyuridine	-5.0216	8.18E-06	5.0875	6.60E-05
1_FA 20:4-d11 (arachidonic acid) iSTD	-4.9937	8.98E-06	5.0468	7.19E-05
L-Citrulline	-4.9864	9.20E-06	5.0362	7.31E-05
PC P-34:1 or PC O-34:2 Isomer B	-4.9639	9.92E-06	5.0034	7.83E-05
TG 50:3 Isomer B	4.9613	1.00E-05	4.9997	7.84E-05
1_LPG 17:0-d5 iSTD	-4.9585	1.01E-05	4.9955	7.86E-05
PC 36:2	-4.9461	1.05E-05	4.9776	8.13E-05
1_FA 18:1-d9 (oleic acid) iSTD	-4.9384	1.08E-05	4.9664	8.29E-05
tyrosine	-4.9313	1.11E-05	4.956	8.43E-05
Creatinine	-4.9234	1.14E-05	4.9445	8.59E-05
Isoleucine	-4.9201	1.15E-05	4.9397	8.63E-05
Cytosine	4.9101	1.19E-05	4.9253	8.86E-05
1_PS 17:0/20:3-d5 iSTD	-4.9078	1.20E-05	4.9219	8.87E-05
1_LPS 17:0-d5 iSTD	-4.877	1.33E-05	4.8773	9.76E-05
Methioninesulfoxide A	4.8712	1.35E-05	4.8688	9.89E-05
1_PS 17:0/16:1-d5 iSTD	-4.8684	1.37E-05	4.8648	9.91E-05
1_PE 17:0/20:3-d5 iSTD	-4.8565	1.42E-05	4.8476	0.00010244
N-Methylhistidine	-4.8447	1.48E-05	4.8305	0.00010584
TG 53:1|TG 17:0_18:0_18:1	4.8286	1.56E-05	4.8073	0.00011093
TG 55:1 Isomer A	4.8241	1.58E-05	4.8008	0.00011187
PC 35:5;O|PC 20:4_15:1;O	-4.8042	1.69E-05	4.772	0.00011864
SM d36:3	-4.8019	1.70E-05	4.7686	0.00011864
Carnosine	-4.8007	1.71E-05	4.7669	0.00011864
glucose-6-phosphate	-4.79	1.77E-05	4.7516	0.00012181
TG 58:0	4.7889	1.78E-05	4.75	0.00012181
PC 38:4 Isomer C	-4.7845	1.80E-05	4.7436	0.00012257
oxoproline	-4.7833	1.81E-05	4.7418	0.00012257
TG 48:4 Isomer A	4.7795	1.84E-05	4.7363	0.00012337
1_TG 16:0/19:2/16:0-d5 iSTD	-4.7773	1.85E-05	4.7331	0.00012351
1_LPG 15:0-d5 iSTD	-4.7751	1.86E-05	4.7301	0.00012363
1_TG 16:0/17:1/16:0-d5 iSTD	-4.7678	1.91E-05	4.7195	0.0001259
PC P-36:2 or PC O-36:3	-4.7626	1.94E-05	4.712	0.00012732
SM d34:2	-4.7479	2.04E-05	4.6909	0.00013286
creatinine	-4.7455	2.05E-05	4.6874	0.00013316
CAR 14:2	-4.7419	2.08E-05	4.6822	0.00013393
PC 38:7|PC 18:2_20:5	4.726	2.19E-05	4.6593	0.00014036
N-Methylglutamic acid	-4.7064	2.34E-05	4.6312	0.00014887
Citrulline	-4.7036	2.36E-05	4.6271	0.0001494
TG 44:2	4.6816	2.54E-05	4.5957	0.00015971
1-Methylpseudouridine	-4.6694	2.64E-05	4.5782	0.0001653
leucine	-4.6671	2.66E-05	4.5748	0.00016563
TG 44:1	4.6634	2.69E-05	4.5695	0.00016672
PC 38:6 Isomer A	4.6535	2.78E-05	4.5554	0.00017126
9-(2,3-Dihydroxypropoxy)-9-oxononanoic acid	-4.5985	3.33E-05	4.4769	0.00020402
PC 38:4 Isomer A	-4.5627	3.75E-05	4.4259	0.00022691
Cer 43:1;2O	4.5624	3.75E-05	4.4254	0.00022691
1_TG 18:1/17:1/18:1-d5 iSTD	-4.561	3.77E-05	4.4235	0.00022691
TG 46:3 Isomer B	4.5546	3.85E-05	4.4143	0.00022969
Tyrosine	-4.5539	3.86E-05	4.4134	0.00022969
TG 42:3	4.5516	3.89E-05	4.4101	0.00023021
PC 34:0	4.5489	3.92E-05	4.4062	0.00023102
threonine	-4.5418	4.02E-05	4.3961	0.00023518
TG 44:3|TG 12:0_14:0_18:3	4.5267	4.22E-05	4.3748	0.00024571
S-Adenosyl-homocysteine	-4.519	4.33E-05	4.3638	0.00025068
LPC 18:1 Isomer B	4.5058	4.52E-05	4.3451	0.00026028
PC 34:3 Isomer C	4.5023	4.57E-05	4.3402	0.00026188
TG 54:1	4.4873	4.80E-05	4.3189	0.00027359
1_LPS 15:0-d5 iSTD	-4.4703	5.07E-05	4.2949	0.00028761
Cholesterol	-4.4626	5.20E-05	4.284	0.00029343
PE P-36:4 or PE O-36:5	-4.4541	5.35E-05	4.272	0.0003001
1_LPI 17:0-d5 iSTD	-4.452	5.38E-05	4.269	0.00030057
xylitol	-4.4501	5.42E-05	4.2663	0.00030095
PC P-36:1 or PC O-36:2	-4.4349	5.69E-05	4.2449	0.00031386
2-picolinic acid	-4.434	5.71E-05	4.2436	0.00031386
15-Hydroxy-7-oxoabieta-8,11,13-trien-18-oic acid	-4.4316	5.75E-05	4.2402	0.00031472
Acetylenedicarboxylic acid	-4.4203	5.97E-05	4.2242	0.00032398
LPE 20:4	-4.4196	5.98E-05	4.2233	0.00032398
1_DG 17:0/14:1-d5 iSTD	-4.402	6.33E-05	4.1985	0.00034133
TG 44:0	4.3882	6.62E-05	4.1792	0.00035434
PC 32:1	4.3874	6.64E-05	4.178	0.00035434
TG 58:5|TG 22:1_18:2_18:2	4.3821	6.75E-05	4.1706	0.00035868
valine	-4.3608	7.23E-05	4.1407	0.00038239
LPC 20:5	4.3572	7.32E-05	4.1357	0.00038494
Ser-Val	-4.3481	7.54E-05	4.1229	0.00039454
Creatine	-4.3441	7.63E-05	4.1174	0.0003966
glutamine	-4.3427	7.67E-05	4.1154	0.0003966
PC O-41:11	-4.342	7.68E-05	4.1144	0.0003966
SM d42:3	-4.3295	8.00E-05	4.0968	0.00041101
N-Palmitoyltaurine	4.3117	8.47E-05	4.072	0.00043318
Cystathionine	-4.3098	8.52E-05	4.0693	0.00043378
kynurenine	-4.304	8.69E-05	4.0612	0.00043997
TG 60:1	4.2953	8.93E-05	4.0491	0.0004503
1_TG 18:1/19:2/18:1-d5 iSTD	-4.2738	9.57E-05	4.0192	0.00047835
glycerol-alpha-phosphate	4.2736	9.58E-05	4.0188	0.00047835
pseudo uridine	-4.253	0.00010229	3.9902	0.00050864
TG 55:2	4.2502	0.00010322	3.9863	0.00051092
1_Cholesterol-d7 iSTD	-4.2473	0.00010416	3.9823	0.00051328
N-Methylvaline	-4.2371	0.00010763	3.9681	0.00052653
CAR 14:1	-4.2365	0.00010782	3.9673	0.00052653
1_LPS 19:0-d5 iSTD	-4.2315	0.00010957	3.9603	0.00053271
TG 48:5	4.2141	0.00011583	3.9362	0.0005606
SM 41:2;2O	-4.1935	0.00012368	3.9077	0.00059596
isocitric acid	-4.1855	0.00012688	3.8966	0.0006087
TG 55:3	4.1825	0.00012811	3.8924	0.0006119
TG 57:1	4.1684	0.00013398	3.8729	0.00063664
TG 45:1|TG 12:0_15:0_18:1	4.1653	0.00013528	3.8688	0.00063664
1_SM 20:1-d9 d18:1/20:1 iSTD	-4.1651	0.00013538	3.8685	0.00063664
PC 35:2 Isomer A	4.1645	0.00013563	3.8676	0.00063664
TG 54:2	4.1433	0.00014508	3.8384	0.00067807
1_PS 17:0/14:1-d5 iSTD	-4.1355	0.00014874	3.8276	0.00069221
Arginine	-4.1306	0.00015105	3.8209	0.00069947
Valine	-4.1295	0.00015158	3.8193	0.00069947
Homovanillic acid sulfate	4.1225	0.00015495	3.8098	0.00071197
3'-O-Methylcytidine	-4.1162	0.00015809	3.8011	0.00072338
TG 45:0|TG 12:0_16:0_17:0	4.1028	0.00016492	3.7827	0.00075147
Targinine	-4.0952	0.00016892	3.7723	0.00076649
SM d42:2 Isomer B	-4.0893	0.00017214	3.7641	0.00077784
3,4-Dihydroxybenzoic acid	4.0872	0.00017327	3.7613	0.00077973
Leucine	-4.0742	0.00018054	3.7434	0.00080909
PC 31:1	4.0549	0.00019184	3.7171	0.0008562
1_LPE 15:0-d5 iSTD	-4.0481	0.00019598	3.7078	0.00087111
SM 40:9;2O	-4.0427	0.0001993	3.7005	0.00088228
PC P-38:5 or PC O-38:6	-4.0324	0.00020589	3.6864	0.00090773
glycine	-4.0278	0.00020886	3.6802	0.00091711
TG 52:6|TG 16:1_18:2_18:3	4.0175	0.00021576	3.666	0.00094363
TG 51:3	4.0123	0.00021931	3.6589	0.00095531
isothreonic acid	-4.0103	0.00022068	3.6562	0.00095744
TG 56:3	4.0062	0.00022348	3.6508	0.00096519
PC 34:2;O	4.005	0.00022431	3.6491	0.00096519
TG 53:2	4.0039	0.00022512	3.6476	0.00096519
Threonine	-3.9962	0.00023062	3.6371	0.00098489
Carnitine	-3.9931	0.00023283	3.633	0.00099045
PC 34:4	3.9864	0.00023779	3.6238	0.0010076
PE 36:1 Isomer A	-3.9778	0.00024424	3.6122	0.0010309
Tri-2-ethylhexyl trimellitate	-3.9631	0.00025569	3.5923	0.0010751
phosphate	-3.9409	0.000274	3.5623	0.0011455
PC P-34:0 or PC O-34:1	-3.9403	0.00027454	3.5614	0.0011455
Daidzein	3.9374	0.00027701	3.5575	0.0011514
LPC 16:1	3.913	0.00029887	3.5245	0.001234
Kynurenine	-3.9124	0.00029938	3.5238	0.001234
Isovaleryl-L-carnitine	-3.9115	0.00030029	3.5225	0.001234
Urea	-3.8925	0.00031848	3.4969	0.0013039
LPC 20:3	3.8841	0.00032688	3.4856	0.0013332
LPC 14:0	3.8802	0.00033077	3.4805	0.0013441
TG 62:2	3.8763	0.00033479	3.4752	0.0013553
2-(1-Methyl-1H-imidazol-5-yl)acetic acid	-3.8663	0.00034528	3.4618	0.0013926
DG 34:3	3.8613	0.00035071	3.455	0.0014093
1_PI 17:0/20:3-d5 iSTD	-3.8554	0.00035713	3.4472	0.0014278
(2E)-4-Anilino-4-oxo-2-butenoic acid	-3.8547	0.00035793	3.4462	0.0014278
1_PG 17:0/18:1-d5 iSTD	-3.845	0.00036877	3.4332	0.0014657
N8-Acetylspermidine	-3.8354	0.0003798	3.4204	0.001504
cysteine	-3.8307	0.00038538	3.4141	0.0015206
TG 56:1	3.8249	0.00039228	3.4064	0.0015422
TG 46:5	3.8186	0.00039994	3.398	0.0015667
raffinose	3.8125	0.00040753	3.3898	0.0015907
gamma-Glutamyltyrosine	-3.8066	0.00041492	3.382	0.0016137
Serine	-3.8039	0.00041845	3.3784	0.0016217
SM d42:2 Isomer A	-3.7892	0.0004377	3.3588	0.001685
TG 64:4	3.789	0.00043789	3.3586	0.001685
TG 59:2	3.786	0.00044203	3.3546	0.0016949
TG 62:1	3.7824	0.00044687	3.3498	0.0017075
PC P-38:3 or PC O-38:4	-3.7745	0.00045777	3.3394	0.0017431
TG 42:2	3.7663	0.0004694	3.3285	0.001778
PC P-38:3 or PC O-38:4 Isomer A	-3.7658	0.00047021	3.3277	0.001778
CE 20:4	-3.7622	0.00047535	3.323	0.0017912
Phenylalanine	-3.7587	0.00048039	3.3184	0.0018039
PC O-34:2	-3.7559	0.00048463	3.3146	0.0018135
1_PS 17:0/18:1-d5 iSTD	-3.7548	0.00048625	3.3131	0.0018135
Homoserine	-3.7509	0.00049196	3.3081	0.0018285
Glu-Val	3.7363	0.00051444	3.2887	0.0019055
TG 54:4|TG 16:0_18:0_20:4	3.733	0.00051952	3.2844	0.0019178
1_PC 17:0/16:1-d5 iSTD	-3.7274	0.00052859	3.2769	0.0019447
LPC 20:1	3.7194	0.00054157	3.2663	0.0019858
Threonic acid	-3.7156	0.00054778	3.2614	0.0020018
PC 36:5 Isomer D	3.7136	0.00055122	3.2587	0.0020076
GlcCer d38:1	-3.7116	0.00055456	3.256	0.002009
PC 36:4 Isomer B	-3.7111	0.0005553	3.2555	0.002009
Benzoic acid	-3.7076	0.00056123	3.2509	0.0020238
LPC 20:0	3.7026	0.00056985	3.2442	0.0020481
glyceric acid	-3.7006	0.00057338	3.2416	0.002054
Ala-Val	-3.6815	0.00060741	3.2165	0.0021688
citrulline	-3.6696	0.00062961	3.2009	0.0022407
guanine	-3.6486	0.00067081	3.1734	0.0023795
1_PG 17:0/14:1-d5 iSTD	-3.6395	0.00068948	3.1615	0.0024378
PC P-38:2 or PC O-38:3	-3.6347	0.00069952	3.1552	0.0024653
TG 58:1	3.633	0.00070299	3.153	0.0024696
TG 48:6	3.6286	0.00071239	3.1473	0.0024945
PE 38:4 Isomer A	-3.6102	0.00075293	3.1232	0.002628
PC 34:3 Isomer A	3.6004	0.00077526	3.1106	0.0026973
LPC 18:1 Isomer A	3.596	0.0007856	3.1048	0.0027246
myo-inositol	-3.5902	0.00079938	3.0972	0.0027636
Ile-Ile	3.5884	0.00080376	3.0949	0.0027666
PC 33:3	3.5877	0.00080535	3.094	0.0027666
Irbesartan	-3.5859	0.00080982	3.0916	0.002771
GlcCer d42:2	-3.5851	0.0008117	3.0906	0.002771
PC 40:7 Isomer A	3.557	0.00088254	3.0543	0.0030034
4-Hydroxy-4-methyl-2-pentanone	3.5376	0.00093502	3.0292	0.0031721
Val-Lys	-3.5359	0.00093972	3.027	0.0031762
TG 42:1	3.5351	0.00094207	3.0259	0.0031762
PC P-36:1 or PC O-36:2 Isomer A	-3.5279	0.0009623	3.0167	0.003217
TG 60:3	3.5277	0.00096293	3.0164	0.003217
SM d37:1	-3.5272	0.00096431	3.0158	0.003217
Biliverdin	-3.5266	0.00096599	3.015	0.003217
TG 40:1	3.5253	0.00096977	3.0133	0.0032197
glycolic acid	-3.5232	0.00097595	3.0106	0.0032304
Guanine	-3.522	0.00097944	3.009	0.0032321
phenylalanine	-3.5163	0.00099596	3.0018	0.0032767
TG 60:2	3.5062	0.0010263	2.9887	0.0033663
PE P-36:2 or PE O-36:3	3.4955	0.0010594	2.9749	0.0034515
His-Val	-3.4951	0.0010606	2.9744	0.0034515
4-Amino-2-methyl-5-pyrimidinemethanol	3.4945	0.0010624	2.9737	0.0034515
PC P-38:4 or PC O-38:5 Isomer B	-3.4937	0.0010649	2.9727	0.0034515
N-acetylneuraminic acid	-3.4886	0.0010811	2.9661	0.0034936
Glycine	-3.4718	0.0011359	2.9446	0.0036599
1_PG 17:0/16:1-d5 iSTD	-3.4698	0.0011425	2.9421	0.0036624
adenosine-5-monophosphate	-3.4696	0.0011435	2.9418	0.0036624
PC P-38:4 or PC O-38:5 Isomer A	-3.4558	0.0011906	2.9242	0.0038021
5-Hydroxymethylcytosine	-3.4494	0.0012133	2.916	0.0038634
2-hydroxybutanoic acid	-3.4272	0.0012949	2.8878	0.0041112
TG 58:7|TG 18:0_18:1_22:6	3.4182	0.0013295	2.8763	0.0042089
Phthalic acid	-3.4136	0.0013472	2.8706	0.0042526
2-Hydroxybenzaldehyde	-3.4076	0.0013711	2.8629	0.0043155
asparagine	-3.3938	0.0014274	2.8455	0.0044797
Cer d42:0	3.3927	0.001432	2.8441	0.0044811
SM d41:2 Isomer A	-3.3865	0.0014583	2.8361	0.0045504
citric acid	-3.3834	0.0014713	2.8323	0.0045777
SM 42:1;2O	-3.3677	0.0015402	2.8124	0.0047786
6-Hydroxycaproic acid	-3.3606	0.0015723	2.8035	0.0048644
TG 56:10	3.3435	0.0016519	2.782	0.0050834
adipic acid	-3.3433	0.0016531	2.7817	0.0050834
N-Acetyl-D-galactosamine 4-sulfate	-3.3417	0.0016605	2.7798	0.0050834
Allantoin	-3.3415	0.0016618	2.7794	0.0050834
Pyruvic acid	-3.3397	0.0016704	2.7772	0.0050955
PC P-38:3 or PC O-38:4 Isomer B	-3.3382	0.0016775	2.7753	0.0051027
PC 40:4 Isomer A	-3.3363	0.0016866	2.773	0.0051163
3'-O-Methylinosine	-3.3345	0.0016955	2.7707	0.0051288
PI 36:4	3.3282	0.0017265	2.7628	0.0052083
TG 58:8|TG 18:1_18:2_22:5	3.3131	0.0018033	2.7439	0.0054248
ketoisoleucine	-3.3014	0.0018653	2.7293	0.0055959
Betaine	-3.2995	0.0018753	2.7269	0.0056106
TG 57:2	3.2956	0.0018964	2.7221	0.005658
PC P-40:5 or PC O-40:6	-3.2944	0.0019031	2.7205	0.0056626
PC 36:5 Isomer A	3.2832	0.0019653	2.7066	0.0058318
2-Amino-1-phenylethanol	-3.2813	0.0019759	2.7042	0.0058471
TG 53:3	3.2638	0.0020777	2.6824	0.0061316
TG 51:4	3.2586	0.0021089	2.6759	0.006207
Tripelennamine	-3.2557	0.0021261	2.6724	0.0062409
1_TG 18:1/21:2/18:1-d5 iSTD	-3.2524	0.0021463	2.6683	0.0062831
Abietic acid	3.2461	0.0021856	2.6604	0.0063809
TG 60:6	3.2384	0.0022336	2.651	0.0064908
glucuronic acid	-3.2382	0.0022351	2.6507	0.0064908
L-Saccharopine	3.2332	0.0022671	2.6445	0.0065662
N-Acetyl-L-carnosine	-3.2297	0.0022895	2.6403	0.0066134
SM d44:2	-3.2107	0.0024166	2.6168	0.0069561
erythritol	-3.2101	0.0024209	2.616	0.0069561
isoribose	-3.2034	0.0024671	2.6078	0.0070701
PC O-34:0	-3.1911	0.0025549	2.5926	0.0073026
3-ureidopropionate	-3.1872	0.0025826	2.5879	0.0073625
Phenylacetaldehyde	-3.183	0.0026138	2.5827	0.0074169
3-Methyluridine	-3.1828	0.0026153	2.5825	0.0074169
TG 54:7 Isomer B	3.1752	0.0026721	2.5732	0.0075582
2-ethylcaproic acid	-3.1679	0.0027274	2.5642	0.007678
PE P-38:4 or PE O-38:5	-3.1678	0.0027285	2.5641	0.007678
TG 56:2	3.1655	0.0027462	2.5613	0.0077078
5-Aminosalicylic acid	3.1622	0.0027715	2.5573	0.0077436
SM d42:0	-3.162	0.0027732	2.557	0.0077436
TG 58:8 Isomer A	3.1595	0.0027928	2.554	0.0077783
TG 54:9	3.1465	0.0028965	2.5381	0.0080466
PC O-34:1	-3.1368	0.0029766	2.5263	0.0082481
3-Methylcytidine	-3.1225	0.0030978	2.509	0.0085621
Propionylcarnitine	-3.1144	0.0031693	2.499	0.0087353
Cer d44:1	3.1136	0.0031765	2.4981	0.0087353
PE 36:3	3.1121	0.0031892	2.4963	0.0087395
4-Pyridoxic acid	3.1116	0.003194	2.4957	0.0087395
2-Hydroxyquinoline	-3.0965	0.0033313	2.4774	0.0090923
stearic acid	-3.0804	0.0034841	2.4579	0.0094855
Uridine	3.0748	0.0035386	2.4512	0.0096097
tartaric acid	-3.073	0.0035561	2.449	0.0096334
PE 38:5|PE 18:0_20:5	3.0711	0.0035743	2.4468	0.0096587
hypotaurine	-3.0661	0.0036245	2.4408	0.0097699
LPC 17:1	3.0632	0.003654	2.4372	0.0098253
Lys-Val	-3.0572	0.0037149	2.4301	0.0099643
Cer d34:2	-3.0451	0.0038411	2.4155	0.010278
PE P-38:3 or PE O-38:4	-3.0413	0.0038819	2.411	0.010327
TG 58:2	3.0409	0.003886	2.4105	0.010327
SM d38:0	-3.0407	0.0038879	2.4103	0.010327
2-ketoglucose dimethylacetal	-3.0395	0.0039015	2.4088	0.010338
PC 37:5 Isomer B	3.0371	0.0039272	2.4059	0.01038
fucose	-3.0303	0.0040011	2.3978	0.01055
PC P-40:6 or PC O-40:7 Isomer B	-3.0285	0.0040209	2.3957	0.010577
PC 33:1	3.0253	0.0040566	2.3918	0.010645
2-Hydroxyisobutyric acid	-3.0202	0.0041143	2.3857	0.01077
FA 16:0	-3.0188	0.0041295	2.3841	0.010784
SM d38:1	-3.0131	0.0041953	2.3772	0.01093
Glycolic acid	-3.012	0.0042078	2.3759	0.010936
PC 37:5 Isomer A	3.0088	0.0042448	2.3721	0.010981
TG 58:7|TG 18:1_18:1_22:5	3.0087	0.0042454	2.3721	0.010981
3-hydroxybutyric acid	-3.0069	0.0042671	2.3699	0.011012
SM d40:2 Isomer B	-3.0051	0.0042878	2.3678	0.011039
Pimelic acid	3.002	0.0043249	2.364	0.011108
PC 39:4|PC 19:0_20:4	-3.0009	0.0043374	2.3628	0.011114
3,4-Dihydro-3-oxo-2H-(1,4)-benzoxazin-2-ylacetic acid	-2.9962	0.0043943	2.3571	0.011233
uracil	-2.9947	0.0044124	2.3553	0.011253
Val-Thr	2.9923	0.0044408	2.3525	0.011264
FA 20:3 (homo-gamma-linolenic acid)	-2.9923	0.0044415	2.3525	0.011264
N.epsilon.-Dimethyl-L-lysine	-2.9918	0.0044476	2.3519	0.011264
2-Aminoacetophenone	-2.9908	0.0044596	2.3507	0.011268
TG 58:6	2.9851	0.0045291	2.344	0.011417
Sulfoacetic acid	-2.9842	0.0045406	2.3429	0.01142
Phenylacetylglutamine	-2.9734	0.0046759	2.3301	0.011733
mannose	-2.9639	0.0047982	2.3189	0.012012
serine	-2.9529	0.0049448	2.3058	0.012332
PC 34:3	2.9526	0.0049488	2.3055	0.012332
PI 38:4	-2.9418	0.0050953	2.2928	0.012668
beta-alanine	-2.9408	0.0051098	2.2916	0.012676
PC P-40:4 or PC O-40:5	-2.9296	0.0052666	2.2785	0.013035
TG 54:3	2.9158	0.0054673	2.2622	0.013501
Cer d40:0	2.9126	0.0055139	2.2585	0.013585
TG 56:5 Isomer B	2.8962	0.0057623	2.2394	0.014165
7-Oxoabieta-8,11,13-trien-18-oic acid	-2.8943	0.0057919	2.2372	0.014206
benzoic acid	-2.893	0.0058121	2.2357	0.014223
Lauroyl-L-carnitine	-2.8891	0.0058738	2.2311	0.014342
TG 56:4	2.8799	0.0060205	2.2204	0.014667
TG 42:0	2.8722	0.0061469	2.2113	0.014942
glucose	-2.8702	0.0061785	2.2091	0.014985
TG 53:5	2.8676	0.0062215	2.2061	0.015056
Isobutyryl-L-carnitine	-2.8565	0.0064102	2.1931	0.015478
DG 34:1	2.8531	0.0064686	2.1892	0.015585
CAR 18:3	-2.8457	0.0065958	2.1807	0.015856
TG 56:5 Isomer A	2.8438	0.0066298	2.1785	0.015903
Malic acid	-2.8321	0.0068394	2.165	0.016369
4-Acetamidobutyric acid	-2.8297	0.0068824	2.1623	0.016417
PC 38:5 Isomer B	2.8294	0.0068894	2.1618	0.016417
N-Methylanthranilic acid	-2.8213	0.0070376	2.1526	0.016734
LPC 20:2	2.8162	0.0071334	2.1467	0.016924
PC 36:5 Isomer C	2.8145	0.0071666	2.1447	0.016966
PC 28:0	2.8132	0.0071919	2.1432	0.016989
2-hydroxyisovaleric acid	-2.8047	0.0073537	2.1335	0.017334
TG 56:9	2.7972	0.0075024	2.1248	0.017646
PC P-36:3 or PC O-36:4	-2.7957	0.0075316	2.1231	0.017677
Naftopidil	-2.7935	0.0075745	2.1206	0.017739
Protoporphyrin IX	-2.7914	0.0076161	2.1183	0.017798
TG 62:3	2.789	0.007666	2.1154	0.017851
Pyridoxine	2.7887	0.0076714	2.1151	0.017851
1_PI 17:0/18:1-d5 iSTD	-2.7873	0.0076994	2.1135	0.017878
delta-Hydroxylysine	2.7829	0.0077899	2.1085	0.018023
caprylic acid	-2.7826	0.0077951	2.1082	0.018023
3-hydroxy-3-methylglutaric acid	-2.7815	0.0078177	2.1069	0.018037
TG 59:3	2.7772	0.0079068	2.102	0.018193
PE 36:2	2.7766	0.0079188	2.1013	0.018193
2,3-dihydroxybutanoic acid	-2.7669	0.008124	2.0902	0.018625
3-Hydroxybutyric acid	-2.7657	0.0081484	2.0889	0.018642
SM d40:0	-2.7589	0.0082966	2.0811	0.018941
Riluzole	2.7421	0.0086689	2.062	0.01975
PC P-42:4 or PC O-42:5	-2.7396	0.0087244	2.0593	0.019835
Vanillin	-2.7377	0.0087691	2.057	0.019895
LPC 16:0 Isomer A	2.7366	0.0087928	2.0559	0.019907
Prostaglandin F2.beta.	-2.7355	0.0088197	2.0545	0.019927
succinic acid	-2.7276	0.0090017	2.0457	0.020296
Parecoxib	2.725	0.0090623	2.0428	0.02039
Acetylcarnitine	-2.7142	0.0093211	2.0305	0.020929
Ala-Leu	-2.7075	0.0094846	2.023	0.021252
SM d42:2	-2.6897	0.0099319	2.003	0.022209
heptanoic acid	-2.6852	0.010046	1.998	0.022418
Ala-Ile	-2.6844	0.010068	1.9971	0.02242
(-)-Riboflavin	2.6804	0.010173	1.9926	0.022609
N-acetylputrescine	-2.6768	0.010268	1.9885	0.022773
2-ketoisocaproic acid	-2.6741	0.010339	1.9855	0.022884
PI 34:2	2.6712	0.010415	1.9823	0.023007
PC 32:2	2.6664	0.010544	1.977	0.023244
4,5,7-Trihydroxyisoflavone	2.6545	0.010873	1.9637	0.02392
Arg-Leu	-2.6429	0.0112	1.9508	0.02459
4-hydroxymandelic acid	-2.6404	0.011272	1.948	0.024699
TG 58:9	2.6391	0.01131	1.9466	0.024731
PC P-34:2 or PC O-34:3	-2.6372	0.011364	1.9445	0.0248
PC 40:5 Isomer A	-2.6333	0.011477	1.9402	0.024996
CE 22:6	-2.6313	0.011538	1.9379	0.025079
palmitic acid	-2.6229	0.011787	1.9286	0.025569
heptadecanoic acid	-2.6164	0.011983	1.9214	0.025944
LPC 15:0	2.6128	0.012092	1.9175	0.026128
Dihydrocapsaicin	-2.611	0.012147	1.9155	0.026194
His-Gly	2.5974	0.012574	1.9005	0.027062
DL-.beta.-Hydroxypalmitic acid	-2.594	0.012682	1.8968	0.027239
PC P-36:4 or PC O-36:5	-2.5921	0.012743	1.8947	0.027318
methanolphosphate	-2.5826	0.013052	1.8843	0.027925
LPC P-18:0 or LPC O-18:1	-2.5769	0.013241	1.8781	0.028273
PC 30:0	2.5755	0.013288	1.8766	0.028301
LPC P-16:0 or LPC O-16:1	-2.575	0.013306	1.876	0.028301
CE 20:3	-2.5598	0.013824	1.8594	0.029346
pyrophosphate	-2.5405	0.01451	1.8383	0.030742
TG 54:6 Isomer C	2.5389	0.014568	1.8366	0.030805
Flunitrazepam	2.5368	0.014643	1.8344	0.030903
Asp-Arg	2.5248	0.015088	1.8214	0.031781
FA 20:5 (eicosapentaenoic acid)	2.5181	0.015344	1.8141	0.032258
Arg-Ala	-2.5171	0.01538	1.813	0.032272
Adenine	-2.5128	0.015544	1.8084	0.032553
ornithine	-2.5042	0.01588	1.7992	0.033192
PC 40:5 Isomer B	-2.4988	0.016096	1.7933	0.033522
Cer d39:1	2.4987	0.016099	1.7932	0.033522
octadecanol	-2.4955	0.016227	1.7898	0.033724
3,5-Dimethylmorpholine	-2.4829	0.016739	1.7763	0.034721
PC 37:2 Isomer A	2.476	0.017027	1.7688	0.035252
Riboflavin	2.4752	0.01706	1.768	0.035252
TG 52:2	2.4735	0.017132	1.7662	0.035335
phosphoethanolamine	-2.4613	0.017654	1.7532	0.036342
putrescine	-2.4538	0.01798	1.7452	0.036944
PI 40:5	-2.4529	0.018023	1.7442	0.036962
TG 58:3	2.4496	0.018169	1.7407	0.037192
Hypoxanthine	-2.4487	0.018208	1.7397	0.037203
capric acid	-2.4394	0.018628	1.7298	0.037989
TG 53:4	2.4362	0.018773	1.7265	0.038212
Methacholine	-2.4317	0.018982	1.7217	0.038567
FA 24:1 (nervonic acid)	2.427	0.019201	1.7167	0.038939
Leu-Lys	-2.4256	0.019266	1.7152	0.038998
CE 16:0	-2.4213	0.019469	1.7106	0.039265
Cer d36:1	-2.4212	0.01947	1.7106	0.039265
indoxyl sulfate	-2.4189	0.01958	1.7082	0.039413
TG 52:5	2.4147	0.01978	1.7038	0.039743
4-Acetylbutyric acid	-2.4086	0.020079	1.6973	0.040269
3-Pyridylacetic acid	-2.4063	0.020192	1.6948	0.04042
PC 38:6 Isomer B	-2.404	0.0203	1.6925	0.040564
PC P-34:1 or PC O-34:2	-2.4002	0.020491	1.6884	0.04087
(.+/-.)-Norketamine	-2.3883	0.021087	1.676	0.041981
3-Indoleacetic acid	-2.3802	0.021502	1.6675	0.04273
TG 54:5 Isomer B	2.3785	0.021591	1.6657	0.042827
Dihydro-4,4-dimethyl-2,3-furandione	-2.3772	0.02166	1.6643	0.042886
Malioxamycin	-2.3757	0.021739	1.6628	0.042966
PC 36:5 Isomer B	2.3732	0.021867	1.6602	0.04314
PC P-32:0 or PC O-32:1	-2.3695	0.022064	1.6563	0.043449
4-Vinylphenol	-2.3665	0.022223	1.6532	0.043685
Dihydrocoumarin	2.3623	0.022446	1.6489	0.044043
PC O-39:10	-2.3571	0.02273	1.6434	0.044506
LPE 18:0	-2.3561	0.022786	1.6423	0.044506
Syringic acid	-2.3557	0.022805	1.642	0.044506
(4-Methylphenyl)oxidanesulfonic acid	-2.3465	0.023316	1.6323	0.045422
TG 62:4	2.3456	0.023364	1.6315	0.045434
Cer d42:2 Isomer A	-2.3434	0.023488	1.6291	0.045595
xylose	-2.3396	0.0237	1.6252	0.045925
Glyceraldehyde	-2.3288	0.02432	1.614	0.047042
PI 40:4	-2.3265	0.024448	1.6117	0.047206
indole-3-acetate	-2.3185	0.02492	1.6034	0.048032
TG 60:5	2.3168	0.025021	1.6017	0.04814
CE 18:2	-2.3122	0.025298	1.5969	0.048588
p-cresol	-2.3107	0.025383	1.5954	0.048666
SM d34:1	-2.3063	0.025652	1.5909	0.049095
Gly-Ile	-2.3047	0.025747	1.5893	0.049191
TG 54:8 Isomer A	2.2952	0.026332	1.5795	0.05015
Ile-Arg	-2.295	0.026341	1.5794	0.05015
Salicylic acid	-2.2857	0.02693	1.5698	0.051182
TG 56:7 Isomer B	2.2843	0.027014	1.5684	0.051251
Artesunate	-2.28	0.027293	1.5639	0.051691
SM d30:1	2.2719	0.027816	1.5557	0.05251
FA 18:1 (oleic acid)	-2.2718	0.027822	1.5556	0.05251
PC P-40:7 or PC O-40:8	-2.2502	0.029265	1.5337	0.055019
Taurine	-2.2498	0.029288	1.5333	0.055019
FA 19:0	-2.2496	0.029303	1.5331	0.055019
Phenaceturic acid	-2.2433	0.029738	1.5267	0.055739
Cer d43:1	2.234	0.030387	1.5173	0.056858
PC P-42:5 or PC O-42:6 Isomer B	-2.2309	0.030603	1.5142	0.057164
PI 36:3	2.2261	0.030946	1.5094	0.057685
CMPF	-2.2255	0.030988	1.5088	0.057685
4-Guanidinobutyric acid	2.2224	0.03121	1.5057	0.058
SM d40:2 Isomer A	-2.2177	0.031555	1.5009	0.058542
PI 38:3|PI 18:0_20:3	-2.2075	0.032306	1.4907	0.059832
PE P-36:1 or PE O-36:2	2.2058	0.032433	1.489	0.059966
LPC O-16:0	-2.2025	0.032682	1.4857	0.060323
2-Deoxyribose	2.2001	0.032859	1.4833	0.060547
TG 54:6 Isomer B	2.1959	0.033182	1.4791	0.06104
salicylic acid	-2.1925	0.033441	1.4757	0.061412
ST 29:1;O;S	2.1901	0.033621	1.4734	0.061615
H-gamma-glutamyl-glutamine	-2.1896	0.033665	1.4728	0.061615
PC 37:3	2.1885	0.033749	1.4717	0.061666
Disaccharide01	2.1822	0.034236	1.4655	0.06245
suberic acid	-2.178	0.034567	1.4613	0.062949
Mevalonic acid	-2.174	0.03489	1.4573	0.063431
aconitic acid	-2.1657	0.035553	1.4491	0.064529
(9Z)-5,8,11-Trihydroxyoctadec-9-enoic acid	-2.1631	0.035765	1.4465	0.064712
Cer d42:2 Isomer B	2.163	0.035773	1.4464	0.064712
PC 35:2 Isomer B	2.1623	0.035834	1.4457	0.064716
PC 35:3	2.1603	0.035992	1.4438	0.064833
2,3-Dihydroxybenzoic acid Isomer A	2.16	0.036018	1.4435	0.064833
ST 27:1;O	-2.1503	0.036821	1.4339	0.066168
Secoisolariciresinol	-2.1486	0.036964	1.4322	0.066317
SM d43:2	-2.138	0.037862	1.4218	0.067779
TG 51:5	2.1375	0.037904	1.4213	0.067779
Glycerol tricaprylate	-2.1326	0.03833	1.4165	0.068428
2-deoxyuridine	-2.1308	0.038487	1.4147	0.068596
Indoxyl sulfate	-2.1285	0.038681	1.4125	0.068719
Omega-Muricholic acid	2.1281	0.038716	1.4121	0.068719
PI 34:1|PI 16:0_18:1	2.1278	0.038745	1.4118	0.068719
Taurocholic acid	2.1237	0.039106	1.4078	0.069246
Glycitein	2.1205	0.039387	1.4046	0.06946
ST 28:1;O;S	2.1205	0.03939	1.4046	0.06946
PC O-32:0	-2.1195	0.039478	1.4036	0.06946
Geranic acid	-2.1194	0.039482	1.4036	0.06946
Benzyldimethylstearylammonium	-2.1106	0.040274	1.395	0.07074
PC 34:2	-2.107	0.040605	1.3914	0.071171
Urocanic acid	-2.1064	0.04065	1.3909	0.071171
gamma-Glutamylglutamine	-2.1027	0.040989	1.3873	0.071649
LPC 17:0	2.0997	0.041267	1.3844	0.072019
Cer d42:1	2.0938	0.04182	1.3786	0.072867
Azelaic acid	2.0901	0.042165	1.375	0.073351
beta-sitosterol	2.0844	0.042707	1.3695	0.074175
TG 56:8 Isomer A	2.0819	0.042945	1.3671	0.07447
TG 56:6	2.0758	0.043525	1.3613	0.075356
Thymidine	2.0735	0.043755	1.359	0.075633
Cholic acid	2.0669	0.044395	1.3527	0.076535
PC 40:6 Isomer B	-2.0667	0.044417	1.3524	0.076535
Ornithine	-2.062	0.044883	1.3479	0.077215
arabitol	-2.0515	0.045938	1.3378	0.078907
Phenylacetylglycine	-2.0497	0.046124	1.3361	0.079101
FA 8:0 (caprylic acid)	-2.0482	0.046275	1.3347	0.079235
TG 56:7 Isomer A	2.0467	0.046427	1.3332	0.07937
HexCer 34:1;2O	-2.0415	0.046959	1.3283	0.080154
3-Methylhistidine	-2.0321	0.04794	1.3193	0.0817
PC 39:4	-2.0269	0.048496	1.3143	0.082518
LPC 20:4 Isomer B	2.0155	0.049721	1.3035	0.084471
SM d32:1	2.013	0.049985	1.3012	0.084787
TG 54:4 Isomer A	2.0082	0.050518	1.2966	0.085559
SM 34:1;2O	-2.0019	0.051209	1.2907	0.086593
3-(3-Hydroxyphenyl)propionic acid	2.0012	0.051295	1.2899	0.086605
cadaverine	-1.998	0.051648	1.2869	0.087066
Gly-Pro	-1.9951	0.051978	1.2842	0.087487
SM d41:2	-1.9921	0.052316	1.2814	0.087921
TG 40:0	1.9845	0.053181	1.2742	0.089237
Galactosamine	-1.9827	0.053388	1.2726	0.089445
TG 56:8 Isomer B	1.9744	0.054358	1.2647	0.090931
trehalose	-1.9734	0.054479	1.2638	0.090994
6,7-Dihydroxycoumarin	-1.9703	0.054842	1.2609	0.09146
Methylsuccinic acid	-1.9643	0.055553	1.2553	0.092503
L-Homocitrulline	-1.9608	0.055971	1.252	0.093058
Cer d32:1	1.9564	0.056509	1.2479	0.093809
PC 37:2|PC 19:0_18:2	1.9545	0.056741	1.2461	0.09405
Ethylmalonic acid	-1.9449	0.057912	1.2372	0.095822
Cortodoxone	1.9442	0.058004	1.2365	0.095822
Vaccenic acid	-1.9431	0.058136	1.2356	0.095822
hypoxanthine	-1.9429	0.058162	1.2354	0.095822
PE 38:2	-1.9368	0.058929	1.2297	0.096939
PC 38:1	1.914	0.061849	1.2087	0.10159
p-Aminobenzoic acid	1.9116	0.062175	1.2064	0.10197
CE 18:1	-1.9069	0.062797	1.2021	0.10284
PC P-34:1 or PC O-34:2 Isomer A	-1.8983	0.06394	1.1942	0.10455
Disaccharide05	-1.8794	0.066529	1.177	0.10862
Thiamine	1.8784	0.066679	1.176	0.10864
TG 38:0|TG 10:0_12:0_16:0	1.8779	0.066743	1.1756	0.10864
3-Hydroxykynurenine	-1.8753	0.067108	1.1732	0.10908
gamma-Glutamylleucine	-1.8709	0.067734	1.1692	0.10993
SM d42:1	-1.8689	0.068008	1.1674	0.11021
SM d32:2	1.8635	0.068785	1.1625	0.1113
phenylethylamine	-1.8614	0.069087	1.1606	0.11163
Alpha-Muricholic acid	1.8533	0.070254	1.1533	0.11334
PC 34:1	-1.8495	0.070818	1.1499	0.11408
DG 38:5	1.848	0.071031	1.1486	0.11426
FA 22:2 (docosadienoic acid)	-1.832	0.073425	1.1342	0.11794
PI 36:1|PI 18:0_18:1	1.8287	0.073928	1.1312	0.11857
5'-Methylthioadenosine	-1.8238	0.074688	1.1268	0.11961
Acetaminophen sulfate	1.8203	0.075221	1.1237	0.12029
Tyr-Val	-1.8165	0.075817	1.1202	0.12084
PI 32:1	1.8161	0.075881	1.1199	0.12084
PC 40:10	-1.8159	0.075912	1.1197	0.12084
GlcCer d40:1	-1.8152	0.076011	1.1191	0.12084
Proline	-1.8131	0.076341	1.1172	0.12113
PC 33:0	1.8126	0.076417	1.1168	0.12113
Decanoyl-L-carnitine	-1.793	0.079551	1.0994	0.12592
methionine sulfoxide	1.789	0.080203	1.0958	0.12677
GlcCer d42:1	-1.7879	0.080384	1.0948	0.12687
docosahexaenoic acid	-1.7841	0.080998	1.0915	0.12765
FA 22:1 (erucic acid)	1.7829	0.081197	1.0905	0.12778
5-Methyluridine	-1.7798	0.081708	1.0877	0.1284
Pyridoxal	1.7592	0.085201	1.0696	0.13369
SM d41:2 Isomer B	-1.747	0.087318	1.0589	0.13682
Galactose	-1.7431	0.088003	1.0555	0.13745
TG 36:0|TG 10:0_12:0_14:0	1.7425	0.088097	1.055	0.13745
DL-3-Phenyllactic acid	1.7425	0.088101	1.055	0.13745
Cotinine	-1.7295	0.090419	1.0437	0.14087
Cholesterol 3-sulfate	1.7276	0.090773	1.042	0.14122
1_SM 18:1-d9 d18:1/18:1 iSTD	-1.7216	0.091867	1.0368	0.14271
Oxyphenonium	-1.7179	0.092539	1.0337	0.14355
N-Acetylalanine	1.7103	0.093939	1.0272	0.14552
PC 37:2 Isomer B	1.7028	0.095354	1.0207	0.1475
LPE 22:6	-1.7004	0.095806	1.0186	0.14799
Disaccharide08	1.6926	0.097299	1.0119	0.15008
Cer d40:2	1.6875	0.098276	1.0076	0.15138
terephthalic acid	-1.685	0.098765	1.0054	0.15191
